# Supplementary material for: Structural insights into proprotein convertase activation facilitate the engineering of highly specific furin inhibitors
Source: Nat Commun. 2025 Sep 2;16:8206. doi: 10.1038/s41467-025-63479-y (PMC12405487; doi:10.1038/s41467-025-63479-y)
Supplement: Supplementary file 4 — Source data [file 41467_2025_63479_MOESM4_ESM.zip]

Archive with 12 entries (12 files):
- Table_S3_Klaushofer_et_al_raw-data.xlsx
- Figure_04_Klaushofer_et_al_raw-data.xlsx
- Figure_05_Klaushofer_et_al_raw-data.xlsx
- Figure_S01_Klaushofer_et_al_raw-data.xlsx
- Figure_S02_Klaushofer_et_al_raw-data.xlsx
- Figure_S03_Klaushofer_et_al_raw-data.xlsx
- Figure_S06_Klaushofer_et_al_raw-data.xlsx
- Figure_S13_Klaushofer_et_al_raw-data.xlsx
- Figure_S14_Klaushofer_et_al_raw-data.xlsx
- Figure_S16_Klaushofer_et_al_raw-data.xlsx
- Figure_S17_Klaushofer_et_al_raw-data.xlsx
- Table_2_Klaushofer_et_al_raw-data.xlsx
