# Supplementary material for: Structural insights into proprotein convertase activation facilitate the engineering of highly specific furin inhibitors
Source: Nat Commun. 2025 Sep 2;16:8206. doi: 10.1038/s41467-025-63479-y (PMC12405487; doi:10.1038/s41467-025-63479-y)
Supplement: Supplementary file 4 — Source data [file 41467_2025_63479_MOESM4_ESM.zip › Table_S3_Klaushofer_et_al_raw-data.xlsx]

## Sheet: Table_S3
Table S3. Overview of enzyme kinetic measurements.
Km-determination used for Ki-determination of furin + M1-M5, condition 1							Km-determination used for Ki-determination of furin + F1 & F2, condition 1
	v (FU/s)	v (FU/s)	v (FU/s)					v (FU/s)	v (FU/s)	v (FU/s)
[substrate 1] in µM	#1	#2	#3				[substrate 1] in µM	#1	#2	#3
200	4.64692	4.92645	5.10628				200	0.516275	0.514273	0.502926
100	3.87544	4.23849	4.26248				100	0.448054	0.42758	0.428053
50	3.00502	3.2619	3.39258				50	0.334916	0.332314	0.321158
25	2.1283	2.37231	2.42193				25	0.231841	0.23495	0.217138
12.5	1.34521	1.45673	1.48728				12.5	0.148778	0.14046	0.132401
6.25	0.797002	0.804747	0.793023				6.25	0.079298	0.083149	0.080098
3.125	0.425719	0.426188	0.424274				3.125	0.044224	0.042714	0.041883
1.5625	0.221596	0.214272	0.217754				1.5625	0.021454	0.021145	0.021754
Km-determination used for Ki-determination of furin + M1, M2 & M5, condition 2							Km-determination used for Ki-determination of furin + M9 & M10, condition 2
	v (FU/s)	v (FU/s)	v (FU/s)					v (FU/s)	v (FU/s)	v (FU/s)	v (FU/s)
[substrate 2] in µM	#1	#2	#3				[substrate 2] in µM	#1a,b	#2a,b	#3a	#4b
0.15625	0.00824025	0.00872985	0.00861222				0.15625	0.0103482	0.0106901	0.0100254	0.0100299
0.3125	0.0148045	0.0145034	0.0151848				0.3125	0.0177012	0.0170641	0.0171146	0.018059
0.625	0.0270234	0.0254413	0.0266139				0.625	0.0307952	0.0311027	0.0306837	0.0304743
1.25	0.0420206	0.0422868	0.0412897				1.25	0.050662	0.0491985	0.0496793	0.0488949
2.5	0.0647765	0.062557	0.062309				2.5	0.0756157	0.0716188	0.0743537	0.0720239
5	0.0954901	0.0904554	0.093778				5	0.107741	0.103528	0.10825	0.104024
10	0.127881	0.114711	0.124506				10	0.147718	0.140252	0.147641	0.134064
20	0.165414	0.145959	0.161214				20	0.178495	0.173344	0.191315	0.174727
							a: measured on the same plate as M9 Ki-titrations and thus were combined for Km-calculation
							b: measured on the same plate as M10 Ki-titrations and thus were combined for Km-calculation
Km-determination used for Ki-determination of furin + M1, M2 & M5, condition 3							Km-determination used for Ki-determination of furin + M9 & M10, condition 3
	v (FU/s)	v (FU/s)	v (FU/s)					v (FU/s)	v (FU/s)	v (FU/s)	v (FU/s)
[substrate 2] in µM	#1	#2	#3				[substrate 2] in µM	#1a,b	#2a,b	#3a	#4b
0.15625	0.015478	0.0152789	0.0148332				0.15625	0.0134126	0.0141415	0.0138249	0.0137599
0.3125	0.0320452	0.029626	0.0297352				0.3125	0.0247012	0.0259926	0.0228196	0.0228596
0.625	0.0525854	0.0503634	0.0511123				0.625	0.0404092	0.0408179	0.0408941	0.0376184
1.25	0.0791721	0.0803385	0.079306				1.25	0.0600269	0.0594062	0.0600322	0.0546183
2.5	0.105634	0.106922	0.100582				2.5	0.0820069	0.0810608	0.0802141	0.0749797
5	0.128752	0.134281	0.129628				5	0.102328	0.0973225	0.100092	0.0907079
10	0.152522	0.14381	0.151307				10	0.115355	0.112684	0.113152	0.10594
20	0.163339	0.156547	0.167589				20	0.123968	0.121396	0.124546	0.115509
							a: measured on the same plate as M9 Ki-titrations and thus were combined for Km-calculation
							b: measured on the same plate as M10 Ki-titrations and thus were combined for Km-calculation
Km-determination used for Ki-determination of furinT562R + F1 & F2							Km-determination used for Ki-determination of PC7 + F1 & F2
	v (FU/s)	v (FU/s)	v (FU/s)					v (FU/s)	v (FU/s)	v (FU/s)
[substrate 1] in µM	#1	#2	#3				[substrate 3] in µM	#1	#2	#3
200	0.483892	0.448572	0.455443				100	1.48365	1.48836	1.38897
100	0.39937	0.372672	0.384492				50	1.15682	1.14698	1.15813
50	0.318547	0.302725	0.307585				25	0.849144	0.897783	0.858098
25	0.218578	0.204817	0.208793				12.5	0.562622	0.60035	0.562022
12.5	0.138718	0.126486	0.125358				6.25	0.34272	0.364571	0.354817
6.25	0.075223	0.069891	0.071909				3.125	0.186081	0.204989	0.191321
3.125	0.038851	0.038154	0.036927				1.5625	0.10013	0.10351	0.096172
1.5625	0.017813	0.016549	0.018043				0.78125	0.05837	0.050647	0.051099
Km-determination used for Ki-determination of PC5 + F1							Km-determination used for Ki-determination of PC5 + F2
	v (FU/s)	v (FU/s)	v (FU/s)					v (FU/s)	v (FU/s)	v (FU/s)
[substrate 1] in µM	#1	#2	#3				[substrate 1] in µM	#1	#2	#3
100	0.249148	0.231082	0.230768				100	0.388382	0.380216	0.380416
50	0.225288	0.209697	0.220146				50	0.352222	0.345055	0.350001
25	0.207408	0.196984	0.179291				25	0.307985	0.313728	0.307742
12.5	0.168017	0.159624	0.139978				12.5	0.255833	0.26008	0.270234
6.25	0.132107	0.123848	0.099528				6.25	0.203677	0.205173	0.20527
3.125	0.095552	0.091709	0.085816				3.125	0.145505	0.143146	0.144715
1.5625	0.062369	0.061077	0.061647				1.5625	0.096415	0.09332	0.092123
0.78125	0.036802	0.037203	0.036955				0.78125	0.057465	0.055431	0.055154
