# Supplementary material for: Structural insights into proprotein convertase activation facilitate the engineering of highly specific furin inhibitors
Source: Nat Commun. 2025 Sep 2;16:8206. doi: 10.1038/s41467-025-63479-y (PMC12405487; doi:10.1038/s41467-025-63479-y)
Supplement: Supplementary file 4 — Source data [file 41467_2025_63479_MOESM4_ESM.zip › Figure_04_Klaushofer_et_al_raw-data.xlsx]

## Sheet: Fig 4
Viral titers (plaque forming units per mL) of SC35M infected A549 cells treated with or without furin inhibitor
Biological replicates ≥ 3
		Fig. 4		Exp 1				Exp 2				Exp 3				Exp 4
				hours post infection				hours post infection				hours post infection				hours post infection
		Compound	Dose (µM)	16	24	48	72	16	24	48	72	16	24	48	72	16	24	48	72
		Mock infected	-	1000	4000	19000000	40000000	800	200000	400000000	170000000	400	40000	280000000	350000000	1000	30000	250000000	340000000
		MI-1148	10	100	100	100	100	100	100	100	100	100	100	100	100
			5	100	100	100	100	100	100	100	100	100	100	100	100
			1	100	100	100	100	100	100	100	100	100	100	100	100
		PC1p1	10	100	2000	40000000	40000000	1000	60000	350000000	270000000	2000	200000	50000000	350000000
			5
			1
		PC1p2	10	200	3000	60000000	50000000	2000	400000	330000000	200000000	8000	800000	13000000	380000000
			5
			1
		PC1p3	10	300	2000	14000000	21000000	1500	350000	310000000	180000000	2000	200000	60000000	350000000
			5
			1
		PC1p4	10	700	11000	40000000	20000000	1200	200000	360000000	190000000	4000	50000	12000000	340000000
			5
			1
		PC1p5	10	100	100	1000000	40000000	300	200000	140000000	120000000	2000	20000	11000000	280000000	200	20000	180000000	310000000
			5
			1
		PC1p6	10	100	100	100	100	100	100	100	100	100	100	600	5000	100	100	2000	30000
			5					100	100	100	100	100	100	500000	6000000	100	1000	1000000	7000000
			1					900	50000	730000000	240000000	100	40000	10000000	290000000	700	30000	240000000	400000000
		PC1p7	10	5000	200000	80000000	30000000	600	10000	130000000	220000000	100	5000	210000000	300000000	2000	60000	260000000	320000000
			5
			1
		Nb14	10	500	10000	260000000	230000000	2000	300000	110000000	100000000	100	5000	210000000	300000000	2000	60000	260000000	320000000
			5
			1
