# Supplementary material for: Structural insights into proprotein convertase activation facilitate the engineering of highly specific furin inhibitors
Source: Nat Commun. 2025 Sep 2;16:8206. doi: 10.1038/s41467-025-63479-y (PMC12405487; doi:10.1038/s41467-025-63479-y)
Supplement: Supplementary file 4 — Source data [file 41467_2025_63479_MOESM4_ESM.zip › Figure_05_Klaushofer_et_al_raw-data.xlsx]

## Sheet: Figure 5A
	Figure 5A. Analysis of HA cleavage.

## Sheet: Figurer 5B
Figure 5B. Stability of the wild-type PC1/3-prodomain (WT), PC1/3-prodomain mutants (M) and fusion proteins (F) in A549 lung cancer cell cultures.
	negative control (furin inhibition in %)			WT (furin inhibition in %)			M5 (furin inhibition in %)			M10 (furin inhibition in %)			M9 (furin inhibition in %)			F2 (furin inhibition in %)			F1 (furin inhibition in %)
time in h	#1	#2	#3	#1	#2	#3	#1	#2	#3	#1	#2	#3	#1	#2	#3	#1	#2	#3	#1	#2	#3
0	3.90351	-4.32522	0.305921	99.0804	99.2758	99.1559	99.5619	99.653	99.383	99.9047	99.8901	99.9805	99.5615	99.3464	99.6636	100.111	99.9927	100.014	99.8365	99.9649	99.9298
24	2.56733	-10.067	4.61541	2.39829	1.1024	2.59556	99.3364	99.0994	99.1605	99.7136	99.8888	99.87	99.5908	99.2687	99.2102	99.9426	99.762	99.9453	99.842	99.8834	99.8768
72	2.08862	-0.966843	2.72821	-1.83723	1.95026	-2.48581	15.7822	13.7109	14.4749	63.9463	58.3839	84.2038	98.3644	97.7108	98.3599	99.029	98.7686	98.4096	99.3694	99.4818	99.4302
