# Supplementary material for: Structural insights into proprotein convertase activation facilitate the engineering of highly specific furin inhibitors
Source: Nat Commun. 2025 Sep 2;16:8206. doi: 10.1038/s41467-025-63479-y (PMC12405487; doi:10.1038/s41467-025-63479-y)
Supplement: Supplementary file 4 — Source data [file 41467_2025_63479_MOESM4_ESM.zip › Figure_S01_Klaushofer_et_al_raw-data.xlsx]

## Sheet: Figure S1
	Figure S1 Limited proteolysis assays of PC1PC1/3-prodomain variants.
	A		B
	C		D
	E		F
	Figure S1 Limited proteolysis assays of PC1-prodomain variants. SDS-PAGE analysis limited proteolysis assays of A) the wild-type PC1-prodomain, B) M1, C) M2, D) M3, E) M4 and F) M5. Assays were either performed with (+Furin) or without furin (Control). The bands of furin and of the PC1-prodomain are highlighted by open and closed arrowheads, respectively.
