# Supplementary material for: Structural insights into proprotein convertase activation facilitate the engineering of highly specific furin inhibitors
Source: Nat Commun. 2025 Sep 2;16:8206. doi: 10.1038/s41467-025-63479-y (PMC12405487; doi:10.1038/s41467-025-63479-y)
Supplement: Supplementary file 4 — Source data [file 41467_2025_63479_MOESM4_ESM.zip › Figure_S02_Klaushofer_et_al_raw-data.xlsx]

## Sheet: Figure S2
Figure S2 Inhibition of furin by the PC1/3-prodomain mutants M1, M2, M3, M4 and M5 under tight binding conditions.
	v (FU/s)	v (FU/s)	v (FU/s)			v (FU/s)	v (FU/s)	v (FU/s)			v (FU/s)	v (FU/s)	v (FU/s)			v (FU/s)	v (FU/s)	v (FU/s)			v (FU/s)	v (FU/s)	v (FU/s)
[M1] in nM	#1	#2	#3		[M2] in nM	#1	#2	#3		[M3] in nM	#1	#2	#3		[M4] in nM	#1	#2	#3		[M5] in nM	#1	#2	#3
420	0.008183	0.005598	0.004446		70	0.053428	0.048695	0.058316		532.11	0.032543	0.032543	0.050102		140	0.028599	0.02096	0.022837		6	0.086733	0.095739	0.06989
105	0.056309	0.040701	0.048653		23.3333	0.136297	0.170315	0.157687		133.028	0.132119	0.132119	0.135413		46.6667	0.083558	0.061216	0.062961		3	0.174043	0.170421	0.135006
26.25	0.202944	0.18694	0.20245		7.77778	0.394506	0.484608	0.502879		33.2569	0.480783	0.480783	0.462147		15.5556	0.253638	0.20706	0.185804		1.5	0.341763	0.344019	0.317528
6.5625	0.681917	0.639653	0.664432		2.59259	1.06695	1.26278	1.31093		8.31422	1.36428	1.36428	1.32956		5.18518	0.611317	0.544125	0.51569		0.75	0.704881	0.581333	0.65506
1.64062	1.50263	1.50306	1.49213		0.864198	2.13558	2.438	2.46887		2.07856	2.47776	2.47776	2.42376		1.72839	1.36998	1.11593	1.11382		0.375	1.38981	1.36692	1.31145
0.410156	2.0892	2.21988	2.08403		0.288066	2.88808	3.24672	3.35254		0.519639	3.1468	3.1468	3.13409		0.576132	2.1206	1.81841	1.77651		0.1875	1.88967	1.74774	1.84267
0.102539	2.36746	2.50345	2.38372		0.096022	3.22549	3.56494	3.57482		0.12991	3.28076	3.28076	3.34021		0.192044	2.58146	2.30667	2.31306		0.09375	2.17637	2.06609	2.16369
0	2.49573	2.60476	2.39732		0	3.4279	3.67606	3.83491		0	3.3573	3.3573	3.38682		0	2.81692	2.66779	2.55733		0	2.55476	2.47626	2.5182
