# Supplementary material for: Structural insights into proprotein convertase activation facilitate the engineering of highly specific furin inhibitors
Source: Nat Commun. 2025 Sep 2;16:8206. doi: 10.1038/s41467-025-63479-y (PMC12405487; doi:10.1038/s41467-025-63479-y)
Supplement: Supplementary file 4 — Source data [file 41467_2025_63479_MOESM4_ESM.zip › Figure_S03_Klaushofer_et_al_raw-data.xlsx]

## Sheet: Figure_S3A
Figure S3 First order derivatives of the melting curves of PC1/3-prodomain variants at A) pH 6.0 and B) 7.4 as well as of furin:PC1/3-prodomain complexes at C) pH 6.0 and D) pH 7.4. (M = mutant, WT = wild-type)
Figure S3A
T in °C	M1	T in °C	M2	T in °C	M3	T in °C	M4	T in °C	M5	T in °C	M6	T in °C	M7	T in °C	M8	T in °C	M9	T in °C	M10
35.2	0.00268398	35.25	0.00778828	35.25	0.00422021	35.2	0.00351215	35.25	0.00586608	35.25	0.00995123	35.2	0.00623086	35.25	0.00614431	35.25	0.00359757	35.2	0.00384891
35.35	0.00273611	35.35	0.00794192	35.35	0.00428093	35.35	0.00358809	35.35	0.00595779	35.35	0.0101082	35.4	0.00639388	35.35	0.00624853	35.4	0.00367729	35.35	0.00396434
35.45	0.0027978	35.5	0.0080281	35.45	0.00434083	35.45	0.00370111	35.5	0.00605445	35.45	0.0102703	35.55	0.0065598	35.45	0.0063577	35.6	0.00375995	35.45	0.00408523
35.6	0.00285854	35.65	0.00818344	35.6	0.00440087	35.6	0.00378069	35.65	0.00615373	35.6	0.0104362	35.65	0.00672971	35.55	0.0064714	35.75	0.00384711	35.6	0.00421738
35.75	0.00291987	35.75	0.00833416	35.8	0.00449796	35.75	0.00385853	35.75	0.00630279	35.75	0.0107037	35.75	0.00690097	35.7	0.00658883	35.85	0.00393546	35.75	0.00435145
35.85	0.00298046	35.85	0.00842132	35.95	0.0045602	35.9	0.00394004	35.85	0.00639815	35.85	0.0108751	35.85	0.00707506	35.9	0.0067992	35.95	0.00402631	35.9	0.00448962
35.95	0.00306911	36	0.00857273	36.05	0.00462301	36.05	0.00401914	35.95	0.00649207	36	0.0110485	35.95	0.00725074	36.05	0.00692175	36.05	0.00412198	36.05	0.00463163
36.05	0.00313394	36.15	0.00866125	36.15	0.00468425	36.15	0.00409807	36.05	0.00658628	36.15	0.0112254	36.05	0.00742842	36.15	0.0070451	36.15	0.00422165	36.15	0.00477775
36.15	0.00319563	36.3	0.00875434	36.25	0.00474428	36.25	0.00418263	36.15	0.00668709	36.25	0.0114036	36.2	0.00760716	36.25	0.00716971	36.25	0.00432429	36.25	0.00502537
36.25	0.00326123	36.45	0.0088462	36.35	0.00481073	36.35	0.00429397	36.25	0.00678616	36.35	0.011581	36.35	0.00778537	36.35	0.00730211	36.35	0.00443111	36.35	0.00527064
36.35	0.003321	36.55	0.00893954	36.45	0.00487621	36.45	0.004375	36.35	0.00688616	36.45	0.0117644	36.45	0.00802558	36.45	0.00743763	36.45	0.00454252	36.45	0.00541661
36.45	0.00338022	36.65	0.00903154	36.55	0.00493963	36.55	0.00445421	36.45	0.00698795	36.55	0.0119503	36.55	0.00819553	36.55	0.0075798	36.55	0.00465598	36.55	0.00556801
36.55	0.00344515	36.75	0.00912595	36.65	0.00503736	36.65	0.00453435	36.55	0.00709073	36.65	0.012136	36.65	0.00836641	36.65	0.0077272	36.65	0.00477341	36.65	0.00581838
36.65	0.00353238	36.9	0.00921908	36.75	0.00510205	36.75	0.00461476	36.65	0.00719142	36.75	0.0123211	36.75	0.00854101	36.75	0.00787466	36.75	0.00489438	36.75	0.00596879
36.75	0.00359478	37.05	0.00937123	36.85	0.005167	36.85	0.00469231	36.75	0.00729342	36.85	0.0125092	36.85	0.00871639	36.9	0.00810932	36.85	0.00501416	36.85	0.00622314
36.85	0.00367654	37.15	0.00946391	36.95	0.00523007	37	0.00477037	36.85	0.00739442	36.95	0.0127803	36.95	0.00889188	37.05	0.00825711	36.95	0.00522097	36.95	0.00637704
36.95	0.00373659	37.25	0.00955568	37.05	0.00529459	37.15	0.00487508	36.95	0.0074932	37.05	0.0129647	37.05	0.0090708	37.2	0.00840668	37.05	0.00534072	37.05	0.00663102
37.05	0.00381544	37.35	0.00965082	37.15	0.00538791	37.25	0.00495614	37.05	0.00759313	37.15	0.0131481	37.15	0.00930166	37.4	0.00855999	37.15	0.00546534	37.15	0.00678512
37.15	0.0038925	37.5	0.00974557	37.25	0.00545123	37.35	0.00503165	37.15	0.00769478	37.25	0.0133308	37.25	0.00947249	37.6	0.00871517	37.25	0.00559307	37.25	0.00694477
37.25	0.00394648	37.65	0.00984011	37.35	0.00551167	37.45	0.00510813	37.25	0.0078002	37.4	0.0135105	37.35	0.00964258	37.75	0.00886932	37.35	0.005722	37.35	0.0071084
37.35	0.00402115	37.8	0.00993488	37.45	0.00557317	37.55	0.00518056	37.35	0.0079011	37.55	0.0136917	37.45	0.00981529	37.9	0.00902665	37.45	0.00585747	37.45	0.00727637
37.45	0.00407701	37.95	0.0100768	37.55	0.0056374	37.65	0.00527908	37.45	0.00804022	37.65	0.0138739	37.55	0.00998165	38.05	0.00918424	37.55	0.00599334	37.55	0.00754263
37.55	0.00412988	38.05	0.0101636	37.65	0.00569493	37.75	0.00535081	37.55	0.00813838	37.75	0.0140569	37.65	0.0101503	38.15	0.00934459	37.65	0.00613221	37.65	0.00771073
37.65	0.00418604	38.15	0.0102549	37.75	0.00575222	37.85	0.00544594	37.65	0.00823582	37.85	0.014242	37.75	0.0103142	38.25	0.00950862	37.75	0.00635927	37.75	0.0079757
37.75	0.00425468	38.25	0.0103896	37.85	0.00581313	37.95	0.00551371	37.75	0.0083256	37.95	0.0144211	37.85	0.0104781	38.35	0.00967444	37.85	0.0065013	37.85	0.00814158
37.85	0.00430058	38.35	0.0104783	37.95	0.0058974	38.05	0.0055795	37.85	0.00841951	38.05	0.0146037	37.95	0.0106387	38.45	0.00984025	37.95	0.00664262	37.95	0.00830941
37.95	0.00435236	38.45	0.0106085	38.05	0.00595627	38.15	0.00566669	37.95	0.00851439	38.15	0.0147836	38.05	0.0107925	38.55	0.0100104	38.05	0.00678614	38.05	0.00848519
38.05	0.00440278	38.55	0.0106879	38.15	0.00603513	38.25	0.00573082	38.05	0.00860533	38.25	0.0149584	38.15	0.0109476	38.65	0.0101827	38.15	0.0069348	38.2	0.00865779
38.15	0.0044655	38.65	0.0107688	38.25	0.00608727	38.35	0.00581412	38.15	0.00869403	38.35	0.0151345	38.25	0.0111067	38.8	0.0103544	38.25	0.00708151	38.35	0.00883646
38.25	0.00451203	38.75	0.0108902	38.35	0.00613957	38.5	0.00587622	38.25	0.00877793	38.45	0.0153068	38.35	0.0112544	38.95	0.0105274	38.35	0.00723181	38.5	0.00901169
38.35	0.0045536	38.85	0.010967	38.45	0.00618666	38.65	0.00593307	38.35	0.00886055	38.55	0.0154744	38.45	0.0114026	39.1	0.0107003	38.5	0.0073844	38.7	0.00919374
38.45	0.00459133	39	0.011038	38.55	0.00623382	38.75	0.00601019	38.45	0.00894301	38.65	0.0156446	38.55	0.0115448	39.25	0.0108717	38.65	0.00753827	38.85	0.00937575
38.55	0.00464545	39.15	0.0111066	38.65	0.00628306	38.85	0.00606508	38.55	0.00902024	38.75	0.0158076	38.65	0.0116867	39.35	0.0110447	38.75	0.00769485	38.95	0.00965403
38.65	0.00468259	39.3	0.0111773	38.75	0.00632694	38.95	0.00611651	38.65	0.00909805	38.85	0.0159724	38.75	0.01182	39.45	0.0112158	38.85	0.0078529	39.05	0.00983202
38.75	0.00472238	39.45	0.0112428	38.85	0.00637435	39.05	0.00616797	38.75	0.00917561	38.95	0.0161336	38.85	0.0119586	39.55	0.0113896	38.95	0.00801307	39.15	0.0100129
38.85	0.00476233	39.55	0.0113475	38.95	0.0064214	39.15	0.00621413	38.85	0.00925012	39.1	0.0162885	38.95	0.0120905	39.65	0.01156	39.05	0.00817532	39.25	0.0101941
38.95	0.00479614	39.65	0.0114099	39.05	0.00648708	39.25	0.00626061	38.95	0.00932552	39.25	0.0164391	39.05	0.0122164	39.75	0.0117327	39.15	0.00833442	39.4	0.010378
39.05	0.0048282	39.75	0.0114665	39.15	0.00652936	39.35	0.00631937	39.05	0.00939791	39.35	0.0165871	39.15	0.0123877	39.85	0.0119059	39.3	0.00849791	39.55	0.010562
39.2	0.00486068	39.85	0.0115237	39.25	0.00656419	39.45	0.00636038	39.15	0.00946947	39.45	0.0167314	39.25	0.0125072	40	0.0120741	39.45	0.00866171	39.65	0.0107471
39.35	0.0048915	39.95	0.0115791	39.35	0.00662141	39.55	0.00640202	39.25	0.00953518	39.6	0.0168713	39.35	0.0126182	40.15	0.0122447	39.55	0.0088275	39.75	0.0109308
39.5	0.00492683	40.05	0.0116273	39.45	0.00665556	39.65	0.00645158	39.35	0.00959596	39.75	0.0170029	39.45	0.0127233	40.25	0.0124146	39.65	0.00899538	39.85	0.0111183
39.65	0.0049498	40.15	0.01171	39.55	0.0067074	39.75	0.0064822	39.45	0.00965512	39.85	0.0171328	39.55	0.0128287	40.35	0.0125834	39.75	0.00916309	39.95	0.0113943
39.8	0.00497207	40.25	0.0117522	39.65	0.00673703	39.9	0.00651016	39.55	0.00971018	39.95	0.0172582	39.65	0.0129292	40.5	0.0127513	39.85	0.00932943	40.05	0.0116654
39.95	0.00499018	40.35	0.0118225	39.75	0.00676466	40.1	0.00653584	39.65	0.00976464	40.05	0.0173777	39.75	0.0130214	40.65	0.012917	39.95	0.00950099	40.15	0.0118398
40.05	0.00500658	40.45	0.0118594	39.85	0.00680974	40.25	0.00655879	39.75	0.00981576	40.15	0.0174943	39.85	0.0131519	40.8	0.013078	40.05	0.00966844	40.25	0.012015
40.2	0.00502654	40.6	0.0118904	39.95	0.00683085	40.35	0.00658092	39.85	0.00986546	40.25	0.0176086	39.95	0.013236	40.95	0.0132372	40.15	0.00983813	40.35	0.0121883
40.4	0.00504276	40.75	0.0119225	40.05	0.00685159	40.45	0.00661106	39.95	0.00991181	40.35	0.0177152	40.05	0.013312	41.1	0.0133942	40.3	0.010096	40.5	0.0123625
40.55	0.00504718	40.85	0.0119452	40.15	0.00686998	40.55	0.0066291	40.05	0.00995606	40.45	0.0178144	40.15	0.0133832	41.25	0.0135513	40.45	0.010262	40.65	0.0125343
40.65	0.00505503	41	0.0119934	40.25	0.00688787	40.65	0.00664136	40.15	0.00999321	40.55	0.0179133	40.25	0.0134488	41.35	0.0137023	40.55	0.0104282	40.75	0.0127053
40.75	0.0050644	41.15	0.0120087	40.35	0.00690224	40.75	0.00664953	40.25	0.0100547	40.65	0.0179994	40.35	0.0135109	41.45	0.0138516	40.65	0.0105938	40.85	0.0128761
40.9	0.00506407	41.3	0.012022	40.45	0.00691552	40.85	0.00664958	40.35	0.0100847	40.75	0.0180812	40.45	0.0135647	41.6	0.0139967	40.75	0.010759	40.95	0.0131279
41.05	0.0050656	41.5	0.0120294	40.55	0.00692895	40.95	0.00666239	40.45	0.010117	40.85	0.0181569	40.55	0.0136494	41.75	0.01414	40.85	0.010922	41.1	0.0132914
41.15	0.00506778	41.65	0.0120593	40.65	0.00695208	41.1	0.00666212	40.6	0.0101357	41	0.018225	40.65	0.013691	41.85	0.0142815	40.95	0.0110838	41.25	0.0134507
41.25	0.00506073	41.75	0.0120552	40.75	0.00695615	41.25	0.00665605	40.75	0.0101534	41.15	0.018284	40.75	0.0137243	41.95	0.0144148	41.05	0.011245	41.35	0.0136073
41.35	0.00505677	41.85	0.0120513	40.85	0.00695926	41.35	0.00665614	40.85	0.0101667	41.25	0.0183403	40.85	0.0137505	42.05	0.0145488	41.15	0.0114101	41.5	0.0137637
41.5	0.00504221	41.95	0.0120647	40.95	0.00695937	41.5	0.00663906	40.95	0.010179	41.35	0.0183877	40.95	0.0137707	42.15	0.0146815	41.25	0.0115721	41.7	0.0139143
41.65	0.00503025	42.05	0.0120486	41.05	0.00697034	41.65	0.00663007	41.05	0.0101868	41.45	0.0184316	41.05	0.0137814	42.25	0.0148075	41.35	0.0117351	41.85	0.0140603
41.75	0.00500936	42.15	0.0120276	41.15	0.00696384	41.75	0.0066063	41.15	0.0101902	41.55	0.018462	41.15	0.0137876	42.4	0.0149261	41.45	0.0118947	41.95	0.0142052
41.85	0.00498888	42.25	0.0120045	41.25	0.00695394	41.85	0.00658826	41.25	0.0101893	41.65	0.0184896	41.25	0.0138178	42.55	0.0150406	41.55	0.0120524	42.05	0.0144246
41.95	0.00496099	42.4	0.0119983	41.35	0.00693992	41.95	0.00656178	41.35	0.0101836	41.75	0.0185056	41.35	0.0138083	42.65	0.0151524	41.7	0.0122077	42.15	0.0145536
42.1	0.0049316	42.6	0.0119622	41.45	0.00692376	42.05	0.006536	41.45	0.0101734	41.9	0.0185156	41.45	0.0137928	42.75	0.0152631	41.85	0.0123596	42.25	0.0146803
42.25	0.00490051	42.75	0.0119245	41.55	0.00690623	42.15	0.00649602	41.55	0.0101558	42.05	0.01852	41.55	0.0137974	42.85	0.0153669	41.95	0.0125145	42.35	0.0148036
42.35	0.00486566	42.85	0.0118795	41.7	0.00688477	42.25	0.00646174	41.65	0.010139	42.15	0.0185135	41.65	0.0137657	42.95	0.0154668	42.05	0.0126626	42.45	0.0149239
42.45	0.00482888	42.95	0.0118269	41.85	0.00686094	42.35	0.00641711	41.75	0.0101152	42.25	0.0184987	41.75	0.0137279	43.1	0.0155593	42.15	0.0128079	42.55	0.0150393
42.55	0.00478737	43.05	0.0117907	41.95	0.00684193	42.5	0.00636272	41.85	0.0100901	42.35	0.0184815	41.85	0.0136796	43.25	0.015647	42.3	0.012958	42.65	0.0151505
42.7	0.00474108	43.15	0.01173	42.1	0.00680882	42.65	0.0063074	41.95	0.0100563	42.45	0.0184494	41.95	0.0136481	43.35	0.0157257	42.45	0.0131025	42.75	0.0153284
42.85	0.00469002	43.25	0.0116799	42.25	0.00677114	42.75	0.00625741	42.05	0.0100227	42.55	0.0184111	42.1	0.0136069	43.45	0.0158012	42.55	0.0132467	42.85	0.0154268
42.95	0.00463985	43.35	0.0116101	42.35	0.00673198	42.85	0.00620074	42.15	0.00997987	42.65	0.0183597	42.25	0.0135316	43.55	0.0158702	42.65	0.0133859	42.95	0.01552
43.05	0.00458385	43.45	0.0115329	42.5	0.00669774	43	0.00614131	42.25	0.00993356	42.75	0.0183025	42.4	0.0134477	43.7	0.0159342	42.75	0.0135243	43.1	0.0156046
43.15	0.00452747	43.6	0.011446	42.7	0.00665155	43.15	0.00607603	42.35	0.00988337	42.85	0.0182348	42.6	0.0133515	43.85	0.0159916	42.85	0.0136566	43.25	0.0156831
43.3	0.00446248	43.75	0.0113612	42.85	0.00660001	43.25	0.00600304	42.45	0.00982635	42.95	0.0181612	42.75	0.0132462	43.95	0.0160457	42.95	0.0137876	43.4	0.015756
43.45	0.00440051	43.9	0.0112687	42.95	0.00654742	43.35	0.00592945	42.55	0.00976788	43.05	0.0180763	42.85	0.0131338	44.05	0.0160889	43.05	0.0139154	43.55	0.0158232
43.55	0.00434571	44.05	0.011173	43.05	0.00649425	43.5	0.00587188	42.65	0.00970023	43.15	0.0179989	42.95	0.0130113	44.15	0.0161327	43.15	0.0140254	43.65	0.0158995
43.65	0.00429233	44.2	0.0110504	43.15	0.00643804	43.65	0.00581092	42.75	0.00960686	43.25	0.0179076	43.05	0.0129367	44.25	0.0161777	43.25	0.0141307	43.75	0.0159774
43.75	0.00421508	44.4	0.0109488	43.3	0.00636064	43.75	0.00572281	42.9	0.00953025	43.4	0.0177605	43.15	0.0128348	44.35	0.016272	43.35	0.0142456	43.85	0.0160283
43.85	0.00415696	44.55	0.0108428	43.45	0.00628713	43.85	0.00565465	43.05	0.00944969	43.55	0.0176508	43.25	0.0127317	44.5	0.0162719	43.45	0.0143653	43.95	0.0160913
44	0.00409964	44.7	0.0107309	43.55	0.00621958	43.95	0.00556216	43.15	0.00937219	43.65	0.0175378	43.35	0.0126434	44.65	0.0162632	43.55	0.0144794	44.05	0.0161341
44.15	0.0040444	44.85	0.0105787	43.65	0.00615081	44.05	0.00548792	43.25	0.00928634	43.75	0.0173679	43.45	0.0125345	44.75	0.0162783	43.65	0.014591	44.15	0.016202
44.25	0.00397998	44.95	0.0104556	43.75	0.00607897	44.15	0.00541466	43.35	0.00920274	43.85	0.0172415	43.55	0.012421	44.85	0.016286	43.75	0.014704	44.3	0.0162608
44.35	0.00391367	45.05	0.0102927	43.85	0.00600792	44.3	0.00534046	43.45	0.00911078	43.95	0.0171117	43.65	0.012268	44.95	0.016295	43.85	0.0148086	44.5	0.0163171
44.45	0.0038488	45.15	0.0101631	43.95	0.00593457	44.45	0.00526636	43.55	0.00902188	44.05	0.0169751	43.8	0.0121474	45.05	0.0163055	43.95	0.0149166	44.65	0.0163659
44.55	0.00378712	45.25	0.0100401	44.05	0.0058555	44.55	0.0051904	43.65	0.00893377	44.15	0.0168392	43.95	0.0120227	45.15	0.0163063	44.05	0.0150215	44.75	0.0164132
44.65	0.00372512	45.35	0.00991648	44.2	0.00576804	44.65	0.00511048	43.75	0.00883349	44.25	0.0166939	44.05	0.0119085	45.25	0.0163103	44.15	0.0151204	44.9	0.016451
44.8	0.00365838	45.45	0.00979148	44.35	0.00569804	44.75	0.00503431	43.85	0.00873641	44.35	0.0165515	44.15	0.0117757	45.35	0.0163177	44.25	0.015218	45.05	0.0164865
44.95	0.00359021	45.6	0.00961335	44.45	0.0056247	44.85	0.00495447	43.95	0.00863562	44.45	0.0164087	44.25	0.0116441	45.5	0.0163148	44.35	0.0153104	45.2	0.0165168
45.1	0.00352531	45.75	0.0094805	44.55	0.00555209	44.95	0.00488503	44.05	0.00854471	44.6	0.0162581	44.35	0.0115205	45.65	0.0162616	44.5	0.0154025	45.35	0.0165422
45.25	0.00346161	45.85	0.00935156	44.65	0.0054743	45.1	0.0047758	44.15	0.00844357	44.75	0.0161021	44.45	0.0113712	45.75	0.0162435	44.65	0.015489	45.5	0.0165674
45.4	0.00339533	45.95	0.00921827	44.8	0.00539596	45.25	0.0046867	44.25	0.0083471	44.85	0.0159476	44.6	0.0112233	45.85	0.0161795	44.75	0.0155751	45.65	0.0165901
45.6	0.00332478	46.05	0.00909375	44.95	0.00531335	45.35	0.0046037	44.35	0.00824449	44.95	0.0157873	44.75	0.0110934	45.95	0.0161052	44.85	0.0156574	45.75	0.0166076
45.75	0.0032545	46.15	0.00890305	45.05	0.00522717	45.45	0.00452121	44.45	0.00813516	45.05	0.0156291	44.85	0.0109595	46.05	0.0160304	44.95	0.0157386	45.85	0.016622
45.9	0.00318505	46.25	0.00876986	45.15	0.00514439	45.55	0.00443594	44.55	0.00802996	45.15	0.0153916	44.95	0.010811	46.15	0.0159936	45.05	0.015892	45.95	0.0166305
46.05	0.00311613	46.4	0.00857725	45.25	0.00505682	45.7	0.00435321	44.7	0.00793101	45.25	0.0152242	45.05	0.0106648	46.25	0.0159069	45.15	0.0159643	46.1	0.0166366
46.15	0.00304875	46.55	0.00844005	45.35	0.00496941	45.85	0.00427028	44.85	0.00783097	45.35	0.0150564	45.15	0.0105168	46.35	0.0158704	45.25	0.0160335	46.25	0.0166832
46.25	0.00297973	46.65	0.00830037	45.45	0.00488527	46	0.00418603	44.95	0.00772262	45.45	0.0148838	45.25	0.0103665	46.45	0.015874	45.4	0.0161025	46.4	0.0166741
46.4	0.00291126	46.8	0.00816037	45.55	0.00479852	46.15	0.00410137	45.05	0.00761712	45.55	0.0147141	45.35	0.0102158	46.55	0.015831	45.55	0.0161613	46.55	0.0166587
46.55	0.0028444	46.95	0.0080177	45.7	0.0047212	46.25	0.00401992	45.15	0.00750183	45.65	0.0145379	45.45	0.0100633	46.65	0.0157888	45.65	0.0162193	46.65	0.0166434
46.65	0.002779	47.1	0.00788181	45.85	0.00463471	46.4	0.00393743	45.25	0.0073886	45.75	0.0143738	45.55	0.00991631	46.75	0.0157326	45.75	0.0162716	46.75	0.0166251
46.75	0.0027043	47.25	0.00774209	46	0.00454395	46.55	0.0038533	45.35	0.00727594	45.85	0.0142014	45.65	0.00975346	46.85	0.0156786	45.85	0.0163234	46.85	0.0166101
46.9	0.00263894	47.35	0.00760493	46.15	0.00445212	46.7	0.0037701	45.45	0.0071668	45.95	0.0140278	45.75	0.00960079	46.95	0.0156317	45.95	0.0163767	46.95	0.0165361
47.05	0.00257623	47.5	0.00747668	46.25	0.00436788	46.85	0.00368962	45.55	0.00705942	46.05	0.0138548	45.85	0.00944355	47.05	0.0155118	46.05	0.0164202	47.05	0.0165078
47.15	0.0025057	47.65	0.00734612	46.35	0.00428343	46.95	0.00356891	45.65	0.00694266	46.15	0.0136893	45.95	0.00929259	47.15	0.0154564	46.15	0.016467	47.15	0.0164257
47.25	0.00244287	47.75	0.0072215	46.45	0.00419537	47.1	0.0034901	45.75	0.00683253	46.25	0.0135136	46.05	0.00914453	47.25	0.0153215	46.25	0.0164676	47.25	0.0163314
47.4	0.00238286	47.85	0.00701683	46.55	0.00410689	47.25	0.00340851	45.85	0.00672102	46.35	0.0133308	46.15	0.00900123	47.35	0.0152539	46.35	0.0165052	47.4	0.0162899
47.55	0.00231206	47.95	0.00689041	46.65	0.00402092	47.35	0.00332962	45.95	0.0066133	46.45	0.0131595	46.25	0.00885395	47.45	0.0151913	46.45	0.016534	47.55	0.0162446
47.65	0.00225541	48.05	0.00668845	46.75	0.0039368	47.45	0.00324256	46.05	0.00650418	46.55	0.0129871	46.35	0.00870496	47.55	0.0151263	46.55	0.0165648	47.65	0.0161973
47.75	0.00219993	48.2	0.00655865	46.85	0.00385149	47.55	0.00316467	46.15	0.00639433	46.65	0.0128145	46.45	0.00855862	47.65	0.0150588	46.65	0.016604	47.75	0.0161498
47.85	0.00214269	48.35	0.00643459	47	0.00377	47.65	0.0030822	46.25	0.00629055	46.75	0.0125412	46.55	0.0084047	47.75	0.0149979	46.75	0.0166298	47.85	0.0160961
47.95	0.00207773	48.45	0.00630919	47.15	0.00368507	47.8	0.00300538	46.35	0.00618435	46.85	0.0123593	46.7	0.00825841	47.85	0.0149318	46.85	0.0166532	47.95	0.0159774
48.05	0.00201358	48.55	0.00618723	47.25	0.00360528	47.95	0.00292759	46.45	0.00607404	46.95	0.0121871	46.85	0.00810979	47.95	0.014865	46.95	0.0166315	48.05	0.0159131
48.15	0.00192015	48.65	0.00606378	47.4	0.00352321	48.05	0.00284636	46.55	0.0059653	47.05	0.0120133	46.95	0.00796478	48.05	0.0147557	47.05	0.0166481	48.15	0.0158548
48.3	0.00186541	48.75	0.0059426	47.55	0.00344148	48.2	0.00276907	46.65	0.00585671	47.15	0.0117325	47.05	0.00782121	48.15	0.014683	47.15	0.0166666	48.25	0.0157929
48.45	0.00177724	48.9	0.00583296	47.7	0.00335922	48.35	0.00270088	46.75	0.00574891	47.25	0.0115556	47.15	0.00767689	48.25	0.0146111	47.25	0.016681	48.4	0.0157271
48.55	0.00172454	49.05	0.00571716	47.85	0.0032796	48.45	0.00262725	46.85	0.00564516	47.35	0.0113846	47.25	0.00753716	48.35	0.0145437	47.35	0.016691	48.6	0.0156586
48.65	0.00162682	49.2	0.00560937	47.95	0.00319901	48.55	0.00250902	46.95	0.0055388	47.45	0.0112112	47.35	0.00739609	48.45	0.0143866	47.45	0.016701	48.75	0.0155852
48.75	0.00156958	49.35	0.00550002	48.1	0.00312237	48.65	0.00239289	47.05	0.00543766	47.55	0.0110394	47.5	0.00725323	48.55	0.0143381	47.55	0.016711	48.85	0.0155094
48.9	0.0015058	49.45	0.00539507	48.25	0.00304263	48.75	0.00231765	47.15	0.00533938	47.65	0.0108865	47.65	0.00711432	48.65	0.0141675	47.65	0.0167663	48.95	0.0154419
49.05	0.00142182	49.55	0.00522081	48.35	0.00297128	48.9	0.00224912	47.25	0.00523901	47.75	0.0107124	47.75	0.00697031	48.75	0.0141125	47.8	0.0167616	49.05	0.0153648
49.15	0.00132925	49.65	0.00512148	48.45	0.00289374	49.05	0.00217447	47.35	0.00514081	47.85	0.0105604	47.85	0.00683391	48.85	0.0139343	47.95	0.0166936	49.15	0.0152089
49.25	0.00127287	49.8	0.00502248	48.55	0.00281747	49.15	0.00209997	47.45	0.00504549	47.95	0.0103939	47.95	0.00669512	48.95	0.0138385	48.05	0.0166787	49.25	0.0151255
49.4	0.00122054	49.95	0.00484878	48.65	0.00273946	49.25	0.00203352	47.6	0.00495246	48.05	0.0102339	48.05	0.00656671	49.05	0.0137403	48.15	0.0166556	49.35	0.0150445
49.55	0.00115704	50.05	0.00475113	48.75	0.00266517	49.35	0.00195976	47.75	0.00485402	48.15	0.0100741	48.15	0.00643873	49.15	0.0136456	48.25	0.0166335	49.5	0.0149581
49.65	0.00107563	50.15	0.00458297	48.85	0.00259678	49.5	0.00189659	47.85	0.00475988	48.25	0.00991802	48.3	0.00631439	49.25	0.0134888	48.35	0.0166124	49.65	0.0148744
49.8	0.00103112	50.3	0.00440533	49	0.00252989	49.65	0.00183608	47.95	0.00466278	48.35	0.0097563	48.45	0.00619397	49.35	0.0133857	48.45	0.0165864	49.75	0.0147008
49.95	0.000977102	50.45	0.00430731	49.15	0.00246369	49.75	0.00172588	48.05	0.00450594	48.45	0.0094929	48.55	0.00606882	49.45	0.0133107	48.55	0.0165611	49.85	0.0146099
50.1	0.000929878	50.55	0.00421547	49.25	0.00240031	49.9	0.00165913	48.15	0.00440657	48.55	0.00933841	48.65	0.0059485	49.55	0.0132372	48.65	0.0165355	49.95	0.0145151
50.25	0.000890413	50.7	0.00412724	49.35	0.00233927	50.05	0.00160263	48.25	0.00431473	48.65	0.00919693	48.75	0.00583105	49.65	0.0131373	48.75	0.0165093	50.05	0.0143349
50.35	0.000805142	50.85	0.00403618	49.5	0.00227787	50.2	0.00150203	48.35	0.00422135	48.75	0.00905001	48.85	0.0057087	49.75	0.0130354	48.85	0.016475	50.15	0.0141489
50.45	0.000755365	50.95	0.00395061	49.65	0.00221286	50.35	0.00144975	48.45	0.00412876	48.85	0.00890422	48.95	0.0055976	49.85	0.0129608	48.95	0.0164452	50.25	0.0140429
50.6	0.000715593	51.05	0.00386454	49.75	0.00215101	50.5	0.00139387	48.55	0.00404389	48.95	0.00875851	49.1	0.00548184	49.95	0.0127655	49.05	0.0164104	50.4	0.013936
50.75	0.0006763	51.2	0.00378575	49.85	0.00209753	50.65	0.00133289	48.65	0.00395715	49.05	0.00862022	49.25	0.00538077	50.05	0.0126553	49.15	0.0163765	50.55	0.0138345
50.85	0.000633521	51.35	0.00362648	49.95	0.00204441	50.8	0.00126878	48.75	0.00387526	49.15	0.00848423	49.35	0.00527761	50.15	0.0125469	49.25	0.0162666	50.65	0.0137235
50.95	0.000549121	51.45	0.00347203	50.05	0.00199034	50.95	0.00122046	48.85	0.00380038	49.25	0.00823891	49.5	0.00516913	50.25	0.0124625	49.35	0.0162235	50.75	0.0136264
51.05	0.000507038	51.55	0.0033907	50.15	0.0019359	51.1	0.00116442	48.95	0.00371768	49.35	0.00809504	49.65	0.00506372	50.35	0.0123507	49.45	0.016173	50.85	0.0135197
51.2	0.000467237	51.65	0.00331368	50.25	0.00184294	51.25	0.00112049	49.05	0.00363254	49.45	0.00795554	49.75	0.00496572	50.45	0.0122525	49.55	0.0161253	50.95	0.013412
51.35	0.000428128	51.8	0.00324424	50.4	0.00180025	51.35	0.00107886	49.15	0.00355442	49.55	0.00781718	49.85	0.00487094	50.55	0.0120501	49.65	0.0160772	51.05	0.0133059
51.45	0.000389917	51.95	0.00317021	50.55	0.00175421	51.45	0.000994864	49.25	0.00347367	49.65	0.00768073	50	0.00477809	50.65	0.0119582	49.75	0.0159447	51.2	0.0132022
51.55	0.000313214	52.1	0.00310341	50.65	0.00165812	51.6	0.00094869	49.35	0.00339725	49.75	0.00754922	50.2	0.00468281	50.75	0.0118411	49.85	0.0158787	51.35	0.0130968
51.65	0.000273106	52.25	0.00302664	50.75	0.00160732	51.75	0.000903443	49.45	0.00332007	49.85	0.00742557	50.35	0.00450814	50.85	0.0117305	49.95	0.0158142	51.45	0.0129913
51.75	0.000232697	52.35	0.00295836	50.9	0.00155702	51.85	0.000854951	49.55	0.00324161	49.95	0.0073008	50.45	0.00441584	50.95	0.0116162	50.05	0.0157538	51.55	0.0128941
51.9	0.000191847	52.45	0.00289704	51.05	0.00146224	52	0.00077394	49.65	0.00316618	50.05	0.00716982	50.55	0.00424342	51.05	0.0114238	50.15	0.0157265	51.65	0.0126951
52.05	0.000157265	52.55	0.00276617	51.15	0.00137675	52.15	0.000729128	49.75	0.0030935	50.15	0.00704534	50.65	0.00406834	51.15	0.0113263	50.25	0.0156536	51.75	0.0125951
52.15	0.000100265	52.65	0.00270005	51.25	0.00132425	52.3	0.000684444	49.85	0.00301988	50.25	0.00692566	50.75	0.00396887	51.25	0.0112103	50.35	0.0155855	51.85	0.0123899
52.25	7.29838e-05	52.75	0.00257269	51.35	0.00126835	52.45	0.00064346	49.95	0.00294381	50.35	0.00680909	50.85	0.00386281	51.35	0.011087	50.45	0.0155433	51.95	0.0122789
52.4	3.29928e-05	52.9	0.00250928	51.45	0.00121839	52.55	0.000561505	50.05	0.00286813	50.45	0.00669166	51	0.00375967	51.45	0.0109658	50.55	0.0154576	52.05	0.0121699
52.55	2.91964e-06	53.05	0.00237523	51.55	0.00116757	52.65	0.000506376	50.15	0.00279206	50.55	0.00658089	51.15	0.00365709	51.6	0.0108457	50.65	0.0153728	52.15	0.0120488
52.65	-3.01467e-05	53.15	0.00224578	51.7	0.00108118	52.75	0.000463617	50.25	0.00265948	50.65	0.00636818	51.25	0.00355979	51.75	0.0107311	50.75	0.0152898	52.25	0.0119397
52.75	-7.02687e-05	53.25	0.00217666	51.85	0.00102554	52.85	0.000418097	50.35	0.00258628	50.75	0.00624429	51.4	0.00345831	51.85	0.010533	50.85	0.015207	52.35	0.0118431
52.85	-0.000134279	53.35	0.00204109	51.95	0.00097447	52.95	0.000379262	50.45	0.00252081	50.85	0.00612994	51.55	0.00335478	51.95	0.010405	50.95	0.0151189	52.45	0.0117381
52.95	-0.000170456	53.45	0.00196928	52.05	0.000927895	53.1	0.000341873	50.55	0.00245894	50.95	0.00601513	51.65	0.0032542	52.05	0.0102831	51.05	0.0150332	52.55	0.011645
53.1	-0.000196642	53.55	0.00189329	52.15	0.000882391	53.25	0.000298179	50.65	0.00238054	51.05	0.00589672	51.75	0.00315783	52.15	0.0101626	51.15	0.0149451	52.65	0.0114296
53.25	-0.000229833	53.65	0.00182703	52.25	0.000827702	53.4	0.000226196	50.75	0.0023136	51.15	0.00578828	51.85	0.0030652	52.25	0.0100397	51.25	0.0148828	52.75	0.0112118
53.35	-0.000257521	53.75	0.00176371	52.35	0.000779462	53.55	0.000183253	50.85	0.00224448	51.25	0.00567438	51.95	0.00291064	52.35	0.00991701	51.35	0.0147872	52.85	0.0110927
53.45	-0.000275535	53.85	0.00170598	52.45	0.00073372	53.65	0.000134718	50.95	0.00217484	51.35	0.00556266	52.1	0.00282032	52.45	0.00978919	51.45	0.0146909	52.95	0.0109701
53.6	-0.000304519	53.95	0.00164802	52.6	0.000651808	53.75	9.95929e-05	51.05	0.00210557	51.45	0.00545028	52.25	0.00273452	52.55	0.0096572	51.55	0.0145911	53.05	0.0107564
53.75	-0.000360122	54.05	0.00159492	52.8	0.00060505	53.85	6.42116e-05	51.15	0.00203204	51.55	0.00534411	52.35	0.00264793	52.65	0.00952863	51.65	0.0144876	53.15	0.0106404
53.85	-0.00038704	54.15	0.00147386	52.95	0.000556328	53.95	3.53972e-05	51.25	0.00195954	51.65	0.00524179	52.5	0.00256387	52.75	0.00931484	51.75	0.014391	53.25	0.0104136
53.95	-0.000445159	54.25	0.00142298	53.05	0.000512262	54.05	9.41717e-06	51.35	0.00189645	51.75	0.00505059	52.65	0.00247806	52.85	0.00918419	51.85	0.0142258	53.35	0.0102952
54.05	-0.000475314	54.35	0.00137673	53.15	0.000468923	54.15	-4.9328e-05	51.45	0.00183808	51.85	0.00494205	52.75	0.00238987	52.95	0.00905572	51.95	0.0141196	53.45	0.0100679
54.2	-0.000521179	54.5	0.00132352	53.3	0.000394464	54.25	-8.96544e-05	51.55	0.00176932	51.95	0.00483359	52.9	0.00223925	53.05	0.00892392	52.05	0.014013	53.55	0.00994311
54.35	-0.000568555	54.65	0.00127365	53.45	0.000342264	54.35	-0.000122693	51.65	0.00170263	52.05	0.00472966	53.1	0.00215257	53.15	0.00879503	52.15	0.0138996	53.65	0.00981666
54.45	-0.000593476	54.75	0.00122318	53.55	0.0003023	54.5	-0.000168001	51.75	0.00163466	52.15	0.0046339	53.25	0.00207233	53.25	0.00866825	52.3	0.0137889	53.75	0.00968181
54.55	-0.000634926	54.85	0.00116642	53.65	0.000260753	54.65	-0.000194468	51.9	0.0015721	52.25	0.00453436	53.35	0.00198171	53.35	0.00854601	52.45	0.0136724	53.85	0.00955194
54.65	-0.00066018	54.95	0.00107585	53.75	0.000215816	54.75	-0.000252401	52.1	0.00147185	52.35	0.00444026	53.45	0.00189603	53.45	0.00842142	52.55	0.01356	54	0.00931378
54.75	-0.000685511	55.05	0.00102683	53.85	0.000180226	54.9	-0.000281586	52.25	0.00139728	52.45	0.00434603	53.55	0.00180547	53.6	0.00830171	52.65	0.0134486	54.15	0.00917734
54.85	-0.000714332	55.15	0.000985855	53.95	0.000146494	55.05	-0.000336637	52.35	0.00133569	52.55	0.00424299	53.7	0.001732	53.75	0.00817032	52.75	0.0132412	54.25	0.00894372
54.95	-0.000759806	55.25	0.000899662	54.05	0.000105616	55.15	-0.000361894	52.45	0.00128009	52.65	0.00414648	53.85	0.00165201	53.85	0.00804383	52.85	0.0131083	54.35	0.00880953
55.05	-0.000781189	55.35	0.000850925	54.2	4.0529e-05	55.25	-0.000389835	52.55	0.00122026	52.75	0.00405084	54	0.0015798	53.95	0.00792507	52.95	0.0129778	54.45	0.00867428
55.2	-0.000807237	55.45	0.00076035	54.35	-2.28352e-06	55.35	-0.000432455	52.65	0.00114786	52.85	0.00395267	54.15	0.00151167	54.05	0.00780572	53.05	0.0128497	54.55	0.00853418
55.35	-0.000837597	55.55	0.000720144	54.45	-6.55825e-05	55.45	-0.00047377	52.75	0.00108869	52.95	0.00386621	54.25	0.00144452	54.15	0.00767967	53.15	0.0127168	54.65	0.00840735
55.45	-0.000879871	55.65	0.00067227	54.55	-0.000103444	55.55	-0.000526717	52.85	0.00102877	53.05	0.00377658	54.35	0.00135695	54.25	0.00755525	53.25	0.0125894	54.75	0.0082807
55.6	-0.000908429	55.75	0.000573517	54.65	-0.00014441	55.65	-0.000561856	52.95	0.000978798	53.15	0.00368125	54.45	0.00129321	54.35	0.00742838	53.35	0.0124583	54.85	0.00816332
55.75	-0.000930372	55.85	0.000521192	54.75	-0.000170194	55.75	-0.000588701	53.05	0.000924213	53.25	0.00359924	54.6	0.00122942	54.45	0.00730533	53.45	0.0123416	54.95	0.008039
55.85	-0.000946362	55.95	0.000482847	54.85	-0.000197375	55.9	-0.000649507	53.15	0.000871825	53.35	0.00350484	54.75	0.00116978	54.55	0.00718309	53.55	0.0122083	55.05	0.00791601
56	-0.000983415	56.05	0.000435283	54.95	-0.000230163	56.05	-0.000681964	53.25	0.000829193	53.45	0.00342109	54.85	0.00110809	54.65	0.00705605	53.65	0.0120729	55.15	0.0076938
56.15	-0.00100439	56.2	0.000383459	55.05	-0.000257704	56.15	-0.000708934	53.35	0.000776055	53.55	0.00332834	54.95	0.00105596	54.75	0.0069379	53.75	0.01194	55.25	0.00757105
56.25	-0.00102882	56.35	0.000348829	55.15	-0.000289125	56.25	-0.000736051	53.45	0.000721808	53.65	0.00323898	55.05	0.000994681	54.85	0.00681569	53.85	0.0118042	55.35	0.00744769
56.35	-0.00105739	56.45	0.000269084	55.25	-0.00032172	56.4	-0.000759668	53.55	0.000671055	53.75	0.00315202	55.15	0.000937445	54.95	0.00669725	53.95	0.0116656	55.45	0.00732799
56.45	-0.00107722	56.55	0.000215996	55.4	-0.000374988	56.55	-0.000786952	53.65	0.000607875	53.85	0.00307139	55.25	0.000889041	55.05	0.00657483	54.05	0.0115466	55.55	0.00720727
56.6	-0.00109724	56.65	0.000180619	55.55	-0.000408361	56.65	-0.000830112	53.75	0.000558153	53.95	0.00299535	55.35	0.000787062	55.15	0.00645402	54.15	0.0114059	55.65	0.00709114
56.75	-0.00112046	56.75	0.000131712	55.65	-0.000430564	56.8	-0.0008607	53.85	0.000503669	54.05	0.00291667	55.45	0.000721076	55.3	0.00634148	54.25	0.0112804	55.75	0.00697389
56.85	-0.0011472	56.85	9.65129e-05	55.75	-0.000475103	56.95	-0.000893066	53.95	0.000450933	54.15	0.00283443	55.55	0.000672563	55.45	0.00622458	54.35	0.0111389	55.85	0.0068649
56.95	-0.00117816	56.95	5.46243e-05	55.85	-0.000503775	57.05	-0.000929367	54.05	0.000408499	54.25	0.00276354	55.65	0.000626728	55.55	0.00610612	54.45	0.0109924	55.95	0.00674974
57.05	-0.00119979	57.05	-1.52896e-05	55.95	-0.00055205	57.15	-0.000966539	54.2	0.000364601	54.35	0.00268311	55.75	0.00058281	55.65	0.00598803	54.55	0.0108498	56.05	0.00654244
57.2	-0.00122069	57.15	-6.08922e-05	56.05	-0.000578469	57.3	-0.000986226	54.35	0.000322576	54.45	0.00260364	55.85	0.000534525	55.75	0.00586731	54.65	0.0107103	56.15	0.00632876
57.35	-0.00124058	57.25	-0.000126497	56.15	-0.00060843	57.45	-0.00100314	54.45	0.00027649	54.55	0.00253683	55.95	0.000482718	55.9	0.00574807	54.75	0.0105698	56.25	0.00620422
57.5	-0.00126212	57.35	-0.000163571	56.25	-0.000656848	57.55	-0.00102573	54.55	0.000228815	54.7	0.00246051	56.05	0.000392659	56.05	0.0056348	54.9	0.0104423	56.35	0.00608362
57.65	-0.00128924	57.45	-0.000207629	56.35	-0.000681307	57.65	-0.00105211	54.65	0.000182258	54.85	0.00237551	56.15	0.000344388	56.2	0.00551966	55.05	0.0103104	56.45	0.00596617
57.75	-0.00131929	57.55	-0.000244428	56.45	-0.000708401	57.75	-0.00108309	54.75	0.000133726	55	0.00229723	56.25	0.000291773	56.35	0.00540606	55.15	0.010077	56.55	0.00584826
57.85	-0.00132893	57.65	-0.000266745	56.55	-0.000731788	57.9	-0.00111351	54.9	8.45817e-05	55.15	0.00222768	56.35	0.000255868	56.45	0.00529006	55.25	0.00992631	56.65	0.00573436
57.95	-0.00134953	57.75	-0.000324629	56.65	-0.000758792	58.05	-0.00113963	55.1	4.2173e-05	55.25	0.00215476	56.45	0.000202788	56.55	0.00517841	55.35	0.00977615	56.75	0.00562423
58.1	-0.00137345	57.85	-0.000353062	56.75	-0.00078328	58.2	-0.00116685	55.25	-2.68556e-05	55.35	0.00209035	56.55	0.000150834	56.65	0.00506516	55.45	0.00963231	56.85	0.00551301
58.25	-0.00139245	57.95	-0.000395417	56.85	-0.000808501	58.35	-0.00118423	55.35	-8.43189e-05	55.45	0.00201374	56.65	0.000112421	56.8	0.00495567	55.55	0.00948505	56.95	0.0053157
58.35	-0.00141139	58.05	-0.000417887	56.95	-0.000846764	58.45	-0.00121656	55.45	-0.000138819	55.55	0.00194505	56.75	3.58377e-05	56.95	0.00484554	55.65	0.00933502	57.05	0.00520014
58.45	-0.00143981	58.15	-0.000476898	57.05	-0.000889911	58.6	-0.00124546	55.55	-0.000176409	55.65	0.00187278	56.85	-6.71113e-06	57.1	0.00473665	55.75	0.00919023	57.15	0.00508517
58.55	-0.00146089	58.25	-0.000505167	57.15	-0.00090906	58.8	-0.00126255	55.65	-0.000214581	55.75	0.00181366	56.95	-3.72083e-05	57.3	0.00463634	55.85	0.0090473	57.25	0.00497361
58.65	-0.001486	58.35	-0.000550953	57.25	-0.000934091	58.95	-0.00129353	55.75	-0.000252726	55.9	0.00173825	57.05	-8.45934e-05	57.45	0.00452419	55.95	0.00889748	57.35	0.00485899
58.8	-0.00150236	58.45	-0.000605751	57.35	-0.000954482	59.05	-0.00131307	55.85	-0.000296821	56.05	0.00167377	57.15	-0.000115934	57.55	0.00441189	56.05	0.00874873	57.45	0.00475484
58.95	-0.00152889	58.55	-0.00063321	57.45	-0.000992034	59.15	-0.0013419	56	-0.000341011	56.15	0.00160297	57.25	-0.000140224	57.7	0.0043086	56.15	0.0085968	57.55	0.00465352
59.05	-0.00154673	58.65	-0.000657803	57.55	-0.00101571	59.25	-0.00135591	56.15	-0.000385739	56.25	0.00155098	57.35	-0.000168288	57.85	0.0042126	56.25	0.00845211	57.65	0.00455193
59.15	-0.00156278	58.75	-0.000691065	57.65	-0.00103957	59.4	-0.0013772	56.3	-0.000425932	56.35	0.00148972	57.45	-0.000228	57.95	0.0041122	56.35	0.00830726	57.75	0.00436506
59.25	-0.00157729	58.85	-0.000747231	57.75	-0.0010551	59.55	-0.00139872	56.45	-0.000470581	56.45	0.00142157	57.55	-0.000255633	58.05	0.00401403	56.45	0.0081669	57.85	0.00426266
59.4	-0.00159191	58.95	-0.000770777	57.85	-0.00107837	59.65	-0.00142735	56.55	-0.000509936	56.55	0.00136092	57.65	-0.000297553	58.2	0.00390646	56.55	0.00802643	57.95	0.00415953
59.55	-0.00161028	59.05	-0.000803619	57.95	-0.00109373	59.75	-0.00145181	56.65	-0.000542002	56.65	0.00129476	57.75	-0.000357759	58.35	0.00380438	56.65	0.00787638	58.05	0.00406355
59.65	-0.00162472	59.15	-0.000846191	58.05	-0.00111322	59.85	-0.0014736	56.75	-0.000583673	56.75	0.00123506	57.85	-0.000391883	58.45	0.00370326	56.75	0.00773848	58.15	0.00396838
59.75	-0.00164135	59.25	-0.000874572	58.15	-0.00113723	59.95	-0.00149009	56.85	-0.000621046	56.85	0.00118014	57.95	-0.00042455	58.55	0.00359932	56.85	0.00760489	58.25	0.00387113
59.85	-0.00166038	59.35	-0.000924596	58.25	-0.00116071	60.05	-0.00149406	57	-0.000664281	56.95	0.00111428	58.05	-0.000453177	58.7	0.00350085	56.95	0.00745828	58.35	0.00377756
60	-0.0016732	59.45	-0.000951399	58.4	-0.00117947	60.15	-0.00150461	57.15	-0.000713246	57.05	0.00105659	58.15	-0.000509262	58.85	0.00341194	57.05	0.00731808	58.45	0.0036063
60.15	-0.00168271	59.6	-0.0010075	58.55	-0.00120764	60.25	-0.00152756	57.25	-0.000754557	57.15	0.000994556	58.25	-0.000567714	58.95	0.0033199	57.15	0.00717175	58.55	0.00350071
60.25	-0.00170122	59.75	-0.00104061	58.65	-0.00122261	60.35	-0.00155086	57.35	-0.000786468	57.25	0.000945163	58.35	-0.000600474	59.05	0.00323276	57.25	0.00702865	58.65	0.00340553
60.35	-0.00171124	59.85	-0.00106537	58.75	-0.00124795	60.45	-0.00157473	57.5	-0.00081912	57.35	0.000889412	58.45	-0.000639537	59.2	0.00314121	57.4	0.00688858	58.75	0.00330771
60.45	-0.00172609	59.95	-0.00107975	58.85	-0.00126456	60.55	-0.00159364	57.65	-0.000854105	57.45	0.000840971	58.55	-0.000665778	59.4	0.00305155	57.55	0.00675334	58.85	0.00321168
60.55	-0.00173436	60.05	-0.00112019	58.95	-0.00127594	60.65	-0.00160986	57.75	-0.000886784	57.55	0.00078637	58.65	-0.000708098	59.55	0.00295101	57.65	0.00661611	58.95	0.00311657
60.65	-0.00175106	60.15	-0.0011429	59.05	-0.00129261	60.75	-0.00162833	57.9	-0.000925386	57.65	0.000733004	58.75	-0.000741201	59.65	0.00286668	57.8	0.0064806	59.05	0.00302256
60.75	-0.00176016	60.25	-0.00117057	59.15	-0.00131068	60.85	-0.00164512	58.05	-0.000961838	57.75	0.000674227	58.85	-0.000767031	59.75	0.00278251	57.95	0.00634467	59.15	0.0029381
60.85	-0.00177356	60.35	-0.00120936	59.25	-0.0013261	61	-0.00166755	58.15	-0.000998466	57.85	0.000620703	58.95	-0.000816091	59.85	0.00269619	58.05	0.00620876	59.25	0.00284509
60.95	-0.00177962	60.45	-0.00123948	59.35	-0.00134004	61.15	-0.0016872	58.3	-0.00102941	58	0.000566829	59.05	-0.000842782	59.95	0.002547	58.15	0.00607927	59.35	0.0027605
61.1	-0.00179143	60.55	-0.00126438	59.45	-0.00136096	61.25	-0.00170494	58.45	-0.00105805	58.15	0.000513238	59.15	-0.000865458	60.1	0.00244742	58.25	0.00593608	59.5	0.00267899
61.25	-0.00180332	60.65	-0.00128407	59.55	-0.00137656	61.35	-0.00172445	58.55	-0.00109454	58.3	0.000459903	59.3	-0.000915592	60.25	0.00235956	58.35	0.00580981	59.65	0.00259075
61.35	-0.00182446	60.75	-0.00131219	59.65	-0.0013947	61.45	-0.00174081	58.65	-0.00111563	58.45	0.000411018	59.45	-0.000945127	60.35	0.00227031	58.45	0.00567934	59.8	0.00248931
61.45	-0.00183804	60.85	-0.00133328	59.75	-0.0014119	61.55	-0.00175645	58.8	-0.00114997	58.55	0.000360313	59.55	-0.000976052	60.45	0.00218295	58.55	0.00554188	59.95	0.00240607
61.55	-0.00184228	60.95	-0.00135727	59.85	-0.00142843	61.65	-0.0017644	58.95	-0.00117353	58.65	0.000311521	59.65	-0.00101297	60.55	0.00210693	58.7	0.00541865	60.05	0.00232239
61.65	-0.00185157	61.05	-0.00137513	59.95	-0.00145823	61.75	-0.00178646	59.05	-0.00120408	58.75	0.000263817	59.75	-0.00105346	60.65	0.00202484	58.85	0.00528618	60.15	0.00223908
61.75	-0.00186583	61.15	-0.00140187	60.05	-0.00146731	61.9	-0.00179467	59.15	-0.00123904	58.9	0.000211285	59.85	-0.00107655	60.75	0.00194087	58.95	0.00515895	60.25	0.00215031
61.85	-0.00188128	61.25	-0.00143034	60.15	-0.00147528	62.05	-0.0018068	59.25	-0.00127503	59.05	0.000172432	59.95	-0.00111933	60.85	0.00186215	59.05	0.00503309	60.35	0.00207492
61.95	-0.00190702	61.35	-0.00145044	60.25	-0.00149701	62.15	-0.00182271	59.4	-0.00129279	59.15	0.000131993	60.05	-0.00114827	60.95	0.00178326	59.15	0.00491389	60.45	0.00199508
62.05	-0.00191324	61.5	-0.00147039	60.35	-0.00151338	62.25	-0.00183596	59.6	-0.00132973	59.25	8.21299e-05	60.15	-0.00118065	61.05	0.00170963	59.25	0.00479448	60.55	0.00192056
62.2	-0.00192913	61.65	-0.00149297	60.45	-0.00154859	62.35	-0.001854	59.75	-0.00135686	59.35	3.89998e-05	60.25	-0.00121965	61.15	0.00163533	59.4	0.00467726	60.7	0.0018437
62.35	-0.0019423	61.75	-0.00151474	60.55	-0.00156583	62.45	-0.00187056	59.85	-0.00139075	59.45	-1.81797e-06	60.35	-0.0012317	61.25	0.00157525	59.55	0.00456038	60.85	0.00176582
62.45	-0.00195306	61.85	-0.00153349	60.65	-0.00158506	62.55	-0.00188002	60	-0.00141367	59.55	-4.85098e-05	60.5	-0.00125373	61.35	0.0014967	59.65	0.00444589	61	0.00169283
62.55	-0.00196185	61.95	-0.00156168	60.75	-0.00159778	62.65	-0.00189996	60.15	-0.00144064	59.65	-9.50522e-05	60.65	-0.00129052	61.45	0.00143163	59.75	0.00433157	61.15	0.00161765
62.65	-0.00196973	62.05	-0.00158577	60.85	-0.00161029	62.8	-0.0019225	60.25	-0.00145577	59.75	-0.000142048	60.75	-0.00132744	61.55	0.00135164	59.85	0.00421548	61.25	0.00154326
62.75	-0.00198432	62.2	-0.0016094	60.95	-0.00162397	62.95	-0.00194022	60.35	-0.00147811	59.9	-0.000190901	60.85	-0.0013487	61.65	0.00128697	59.95	0.00402206	61.35	0.00147085
62.85	-0.00199434	62.35	-0.0016335	61.05	-0.0016509	63.05	-0.00195547	60.45	-0.00150858	60.05	-0.000232658	60.95	-0.00137884	61.75	0.00121057	60.05	0.0039039	61.45	0.00140331
62.95	-0.00200719	62.5	-0.00165936	61.15	-0.00166278	63.15	-0.00197784	60.6	-0.00153915	60.15	-0.000275065	61.1	-0.0014045	61.85	0.00114787	60.15	0.00378661	61.55	0.00129115
63.05	-0.00201786	62.65	-0.00167437	61.25	-0.00168267	63.25	-0.00199298	60.75	-0.00156058	60.25	-0.000317615	61.25	-0.0014243	61.95	0.00104031	60.25	0.00366132	61.65	0.00122299
63.15	-0.00202818	62.75	-0.00169075	61.35	-0.00169801	63.35	-0.00200493	60.85	-0.00159077	60.4	-0.000358117	61.35	-0.00145252	62.05	0.000977614	60.35	0.00355069	61.75	0.00115406
63.25	-0.00204539	62.85	-0.00170161	61.45	-0.00172461	63.45	-0.00202212	60.95	-0.00160459	60.55	-0.000398014	61.45	-0.00147671	62.15	0.000912268	60.45	0.00344099	61.85	0.00109088
63.35	-0.0020588	62.95	-0.0017195	61.55	-0.0017462	63.55	-0.00203612	61.1	-0.00162197	60.65	-0.000446622	61.55	-0.00150752	62.3	0.000855608	60.55	0.00333143	61.95	0.00103263
63.45	-0.00206029	63.05	-0.00173208	61.65	-0.00175551	63.7	-0.00205125	61.25	-0.00164347	60.75	-0.000488474	61.65	-0.00151287	62.45	0.000789526	60.65	0.00322155	62.05	0.000965227
63.55	-0.00207363	63.15	-0.00174323	61.75	-0.00175857	63.85	-0.00206699	61.35	-0.00167932	60.85	-0.000529195	61.8	-0.00153183	62.55	0.000732588	60.75	0.00311359	62.2	0.000900212
63.65	-0.00208955	63.3	-0.00176074	61.85	-0.00177372	63.95	-0.00208995	61.45	-0.0017054	61	-0.000570979	61.95	-0.00155055	62.65	0.000669699	60.85	0.00301486	62.35	0.000840308
63.75	-0.00209589	63.45	-0.00177671	61.95	-0.00179052	64.05	-0.00210948	61.55	-0.00172056	61.15	-0.000623321	62.05	-0.0015715	62.75	0.000612102	61	0.00291553	62.5	0.000777469
63.85	-0.00210793	63.55	-0.00180344	62.05	-0.00182032	64.2	-0.00212672	61.65	-0.00173689	61.3	-0.0006687	62.15	-0.00159773	62.85	0.00055449	61.15	0.00281265	62.65	0.000718362
63.95	-0.00212433	63.7	-0.00181949	62.15	-0.00183239	64.35	-0.00215339	61.75	-0.00175359	61.45	-0.000705583	62.25	-0.00162518	62.95	0.000510253	61.25	0.00271491	62.75	0.000656737
64.05	-0.00213345	63.9	-0.00183354	62.25	-0.00184418	64.45	-0.00216973	61.85	-0.00179195	61.6	-0.00074885	62.35	-0.00164338	63.05	0.00045329	61.35	0.00262458	62.9	0.000596926
64.15	-0.00215003	64.05	-0.00185259	62.35	-0.00185808	64.55	-0.00218106	61.95	-0.00181298	61.75	-0.000789805	62.45	-0.00166949	63.15	0.000409581	61.45	0.00252913	63.1	0.000532896
64.25	-0.00216412	64.15	-0.0018645	62.45	-0.00188456	64.65	-0.00219681	62.05	-0.00183125	61.9	-0.000833987	62.55	-0.00169174	63.25	0.000366665	61.55	0.002424	63.3	0.000475793
64.35	-0.00217669	64.3	-0.00188439	62.55	-0.00189942	64.75	-0.00220734	62.2	-0.00185427	62.05	-0.000886624	62.65	-0.00171454	63.35	0.000307353	61.7	0.00233246	63.45	0.000418856
64.45	-0.00218513	64.45	-0.00189472	62.65	-0.00191554	64.85	-0.00221925	62.35	-0.001874	62.15	-0.000910632	62.75	-0.0017316	63.5	0.000268601	61.85	0.0022397	63.55	0.000357717
64.55	-0.00218437	64.6	-0.00191311	62.75	-0.00193234	64.95	-0.00223423	62.45	-0.0018939	62.25	-0.000951423	62.9	-0.0017483	63.65	0.000226651	62	0.00214025	63.7	0.000298429
64.65	-0.00219041	64.75	-0.00192407	62.85	-0.00194949	65.05	-0.00223963	62.55	-0.00190556	62.35	-0.000986522	63.05	-0.00177081	63.75	0.000148188	62.15	0.00205041	63.85	0.000241623
64.75	-0.00221788	64.9	-0.00193586	62.95	-0.0019588	65.15	-0.00225487	62.65	-0.00192614	62.45	-0.00102313	63.15	-0.00179095	63.85	8.91289e-05	62.25	0.00196187	64	0.000171231
64.85	-0.00222838	65.05	-0.00195312	63.05	-0.00197022	65.3	-0.00226936	62.75	-0.00194446	62.6	-0.00106287	63.25	-0.00181038	63.95	4.83698e-05	62.35	0.00187444	64.15	0.000114416
64.95	-0.00223657	65.2	-0.0019661	63.15	-0.00200282	65.45	-0.00227938	62.85	-0.00196028	62.8	-0.00110413	63.35	-0.00184672	64.05	3.83345e-06	62.45	0.00178823	64.25	5.85919e-05
65.05	-0.00223314	65.35	-0.00197805	63.25	-0.00200852	65.55	-0.00228901	62.95	-0.00197869	62.95	-0.00113605	63.5	-0.00187241	64.15	-4.74494e-05	62.55	0.00170546	64.35	5.53807e-06
65.15	-0.00223634	65.45	-0.00198762	63.35	-0.00202242	65.65	-0.00229933	63.05	-0.00200009	63.05	-0.00118871	63.65	-0.00188864	64.25	-0.000118057	62.7	0.00162169	64.5	-3.83592e-05
65.25	-0.00223248	65.6	-0.00200205	63.45	-0.00203088	65.75	-0.00230467	63.15	-0.00202292	63.2	-0.00123715	63.75	-0.00190826	64.35	-0.00014776	62.9	0.00148853	64.65	-9.75809e-05
65.35	-0.00225904	65.75	-0.00202737	63.55	-0.00205296	65.85	-0.00232267	63.25	-0.0020391	63.35	-0.00126144	63.9	-0.00191075	64.5	-0.000220396	63.05	0.00140624	64.75	-0.00015024
65.45	-0.00226304	65.85	-0.00204611	63.65	-0.00208275	65.95	-0.0023272	63.35	-0.00206314	63.45	-0.00131364	64.05	-0.00192412	64.65	-0.000257606	63.15	0.00132653	64.9	-0.000201922
65.55	-0.00226946	65.95	-0.00205802	63.75	-0.00209176	66.05	-0.00233005	63.45	-0.00210053	63.55	-0.00134289	64.2	-0.0019366	64.75	-0.000308229	63.25	0.00124862	65.05	-0.000267221
65.65	-0.00227495	66.05	-0.00207445	63.85	-0.00211867	66.15	-0.00233841	63.55	-0.00213718	63.65	-0.00137725	64.4	-0.0019533	64.85	-0.000341813	63.4	0.00117527	65.15	-0.000313774
65.75	-0.00226328	66.2	-0.00208395	63.95	-0.00212587	66.25	-0.00234605	63.7	-0.00215386	63.8	-0.00141772	64.55	-0.00196061	64.95	-0.000369815	63.55	0.00110105	65.3	-0.000359863
65.85	-0.00227723	66.35	-0.00210979	64.1	-0.00213834	66.35	-0.00236107	63.85	-0.00218699	63.95	-0.00144996	64.65	-0.00197995	65.05	-0.000431661	63.65	0.00102514	65.45	-0.000406713
65.95	-0.00228523	66.45	-0.00212733	64.25	-0.00215137	66.45	-0.00237693	63.95	-0.00222024	64.1	-0.00149057	64.75	-0.00199669	65.15	-0.000465063	63.75	0.000959437	65.6	-0.000450177
66.05	-0.00228975	66.55	-0.0021391	64.35	-0.00218104	66.55	-0.00237732	64.05	-0.00222798	64.25	-0.00152113	64.85	-0.002012	65.25	-0.000520339	63.85	0.000878561	65.75	-0.000498855
66.15	-0.00230078	66.7	-0.00215346	64.45	-0.00219235	66.65	-0.00237934	64.15	-0.00225856	64.4	-0.00156304	65	-0.00202784	65.35	-0.000587425	63.95	0.000811682	65.85	-0.000545672
66.25	-0.0023172	66.85	-0.00219061	64.55	-0.00222446	66.75	-0.00239508	64.25	-0.00227124	64.55	-0.00160667	65.15	-0.00204198	65.45	-0.000631566	64.05	0.000745245	65.95	-0.000588064
66.35	-0.00232299	66.95	-0.00220028	64.65	-0.00223608	66.85	-0.0024017	64.35	-0.00228114	64.65	-0.00163535	65.25	-0.00206739	65.55	-0.00067177	64.15	0.000685084	66.05	-0.000632366
66.45	-0.00234534	67.05	-0.00221631	64.75	-0.00223944	66.95	-0.00241661	64.45	-0.00229375	64.75	-0.00165714	65.35	-0.00207725	65.65	-0.000738996	64.25	0.000612771	66.15	-0.000689878
66.55	-0.00235859	67.15	-0.00222875	64.85	-0.00224599	67.05	-0.00242773	64.55	-0.00230957	64.85	-0.00167935	65.45	-0.00208733	65.75	-0.000773245	64.35	0.000551745	66.25	-0.000721526
66.65	-0.0023742	67.25	-0.00223972	64.95	-0.00225769	67.15	-0.00243202	64.65	-0.00232012	65	-0.00170581	65.55	-0.00211169	65.85	-0.000804778	64.5	0.000490253	66.35	-0.000773905
66.75	-0.00238076	67.35	-0.00225001	65.05	-0.002285	67.25	-0.00242555	64.75	-0.00233909	65.15	-0.00173735	65.7	-0.00212591	65.95	-0.000839904	64.65	0.000429568	66.5	-0.000803926
66.85	-0.00237701	67.45	-0.00228346	65.15	-0.0022915	67.4	-0.00243486	64.85	-0.00236739	65.25	-0.00179213	65.85	-0.00213733	66.05	-0.000891834	64.75	0.000376085	66.65	-0.00085325
66.95	-0.00238352	67.6	-0.00231363	65.25	-0.00229566	67.55	-0.00243355	64.95	-0.00238686	65.35	-0.0018245	65.95	-0.00214685	66.15	-0.000922336	64.85	0.000323061	66.75	-0.000890959
67.05	-0.00240316	67.75	-0.00232614	65.35	-0.00230977	67.65	-0.002443	65.05	-0.00239471	65.45	-0.0018671	66.05	-0.00215824	66.25	-0.000960642	65	0.000262975	66.85	-0.000925139
67.15	-0.00241216	67.85	-0.00234405	65.45	-0.00233336	67.75	-0.00245957	65.15	-0.00241551	65.55	-0.00189007	66.15	-0.00217406	66.35	-0.000995186	65.15	0.000202739	66.95	-0.000970566
67.25	-0.00241689	67.95	-0.00235076	65.55	-0.00235709	67.85	-0.00247212	65.3	-0.00242797	65.65	-0.00191207	66.25	-0.00220767	66.45	-0.00104571	65.25	0.0001489	67.05	-0.001007
67.35	-0.00241709	68.1	-0.00236364	65.7	-0.00238639	67.95	-0.00248008	65.45	-0.00246424	65.75	-0.00193094	66.35	-0.00222268	66.55	-0.0010743	65.35	0.000104324	67.2	-0.00104861
67.45	-0.00241248	68.25	-0.00237034	65.85	-0.00241751	68.05	-0.00248886	65.55	-0.00247708	65.85	-0.00198068	66.45	-0.00223531	66.65	-0.00110365	65.45	6.01431e-05	67.35	-0.00107718
67.55	-0.00242555	68.35	-0.00237725	65.95	-0.00243587	68.15	-0.00249149	65.65	-0.00250546	65.95	-0.00201192	66.55	-0.00225565	66.75	-0.00112857	65.6	8.77314e-06	67.45	-0.00111159
67.65	-0.00242643	68.45	-0.00238853	66.05	-0.00244142	68.25	-0.00250085	65.75	-0.0025148	66.05	-0.00203122	66.65	-0.00227476	66.85	-0.00117351	65.8	-7.54562e-05	67.55	-0.00116317
67.75	-0.00243602	68.6	-0.00240702	66.15	-0.00247779	68.35	-0.00250851	65.85	-0.00254742	66.15	-0.00204494	66.8	-0.00230831	67	-0.00122108	65.95	-0.000125903	67.65	-0.00119724
67.85	-0.00245012	68.75	-0.00243447	66.25	-0.00248321	68.45	-0.00252159	65.95	-0.00255468	66.25	-0.00208317	66.95	-0.00233122	67.15	-0.00125169	66.05	-0.000175316	67.75	-0.00122474
67.95	-0.00246132	68.85	-0.00245448	66.35	-0.00251499	68.55	-0.00253521	66.05	-0.002568	66.35	-0.00212132	67.05	-0.00233359	67.25	-0.00127614	66.15	-0.000260658	67.85	-0.00127193
68.05	-0.0024716	68.95	-0.00247889	66.45	-0.00252829	68.65	-0.00254249	66.15	-0.00257493	66.45	-0.00213537	67.15	-0.0023427	67.35	-0.00130393	66.25	-0.000298416	67.95	-0.00131794
68.15	-0.00248887	69.05	-0.00248142	66.55	-0.00253831	68.75	-0.00254425	66.25	-0.00258444	66.55	-0.00217215	67.25	-0.00235518	67.45	-0.00133079	66.35	-0.000339399	68.05	-0.00134112
68.25	-0.00250053	69.15	-0.00251033	66.65	-0.0025508	68.85	-0.00255051	66.35	-0.00261102	66.65	-0.00219085	67.35	-0.00239167	67.6	-0.00136939	66.45	-0.000380117	68.15	-0.00138827
68.35	-0.00252133	69.25	-0.00251328	66.75	-0.00256118	68.95	-0.00255729	66.45	-0.00262411	66.75	-0.00220949	67.45	-0.00240131	67.75	-0.00141341	66.55	-0.000421882	68.25	-0.00144639
68.45	-0.00250826	69.35	-0.00253436	66.85	-0.00257646	69.05	-0.00256946	66.55	-0.00265966	66.85	-0.00224999	67.55	-0.00240969	67.85	-0.00143992	66.65	-0.000452624	68.35	-0.00149811
68.55	-0.00251748	69.45	-0.00253798	66.95	-0.00259636	69.15	-0.00257698	66.65	-0.0026805	66.95	-0.00228841	67.65	-0.0024362	68	-0.00147705	66.75	-0.00049751	68.45	-0.00153658
68.65	-0.00255182	69.55	-0.00253413	67.05	-0.00260741	69.25	-0.00258256	66.75	-0.00270612	67.05	-0.00230026	67.75	-0.00244491	68.15	-0.00150229	66.85	-0.000536766	68.55	-0.00155528
68.75	-0.00256156	69.65	-0.00255729	67.2	-0.00261362	69.35	-0.00259155	66.85	-0.00272249	67.15	-0.00231646	67.9	-0.00245783	68.25	-0.00153106	67	-0.000620133	68.65	-0.00157707
68.85	-0.00256599	69.75	-0.00256026	67.35	-0.00263246	69.45	-0.00259857	66.95	-0.00272814	67.25	-0.00234719	68.05	-0.00247086	68.4	-0.00155901	67.15	-0.000658572	68.75	-0.00160474
68.95	-0.00260328	69.85	-0.00256588	67.45	-0.0026412	69.55	-0.00259038	67.1	-0.00273878	67.35	-0.0023624	68.15	-0.00247872	68.55	-0.00158191	67.25	-0.000709856	68.85	-0.00164293
69.1	-0.00260908	69.95	-0.0025746	67.55	-0.00265483	69.65	-0.00260199	67.25	-0.00277051	67.45	-0.00237425	68.25	-0.0025063	68.65	-0.00160527	67.35	-0.000745312	68.95	-0.00167256
69.25	-0.00261705	70.05	-0.00258178	67.65	-0.00268777	69.75	-0.00262007	67.4	-0.00277162	67.55	-0.002383	68.35	-0.00252064	68.75	-0.00162359	67.45	-0.000773641	69.05	-0.00171839
69.35	-0.00263261	70.15	-0.00258052	67.8	-0.00271493	69.85	-0.00263753	67.55	-0.00277529	67.65	-0.00240289	68.45	-0.00255515	68.85	-0.00164443	67.55	-0.000804447	69.15	-0.00174114
69.45	-0.00264873	70.25	-0.00259643	67.95	-0.00272262	69.95	-0.00265544	67.7	-0.0027826	67.75	-0.00241868	68.55	-0.00256746	68.95	-0.00166759	67.65	-0.000860041	69.25	-0.00177743
69.55	-0.00264958	70.35	-0.00261464	68.05	-0.00273289	70.05	-0.00266574	67.85	-0.00279658	67.85	-0.00243441	68.65	-0.00258024	69.1	-0.00169896	67.75	-0.000894319	69.35	-0.00180505
69.65	-0.00266089	70.45	-0.00264009	68.15	-0.00274716	70.15	-0.00267389	67.95	-0.00279838	67.95	-0.00244347	68.75	-0.00258489	69.25	-0.00172104	67.85	-0.000935344	69.45	-0.00183137
69.75	-0.00268561	70.55	-0.00266637	68.25	-0.00274569	70.25	-0.00268118	68.05	-0.00279899	68.05	-0.00246136	68.85	-0.00259245	69.4	-0.00174772	67.95	-0.000960401	69.55	-0.00186749
69.85	-0.00269053	70.65	-0.00266804	68.35	-0.0027619	70.35	-0.0026758	68.15	-0.00280255	68.15	-0.00247418	68.95	-0.00262403	69.55	-0.00176867	68.05	-0.000991094	69.65	-0.00188577
69.95	-0.00270271	70.75	-0.00266433	68.5	-0.002791	70.45	-0.00268356	68.25	-0.00280789	68.25	-0.00250367	69.05	-0.0026319	69.7	-0.00180211	68.15	-0.00101777	69.75	-0.00190866
70.05	-0.0027163	70.85	-0.00267737	68.65	-0.00279996	70.55	-0.00268772	68.35	-0.00282246	68.35	-0.00252173	69.15	-0.00264972	69.85	-0.00181704	68.25	-0.0010541	69.85	-0.00191831
70.15	-0.00272252	70.95	-0.00268459	68.75	-0.00281433	70.65	-0.00269808	68.45	-0.0028223	68.45	-0.00253936	69.25	-0.00264892	69.95	-0.00184477	68.4	-0.00109161	69.95	-0.00193373
70.25	-0.00273061	71.05	-0.00271481	68.85	-0.00283144	70.75	-0.00270368	68.55	-0.00285508	68.55	-0.00254882	69.35	-0.00266216	70.05	-0.00185012	68.55	-0.00112348	70.05	-0.00195706
70.35	-0.00273877	71.15	-0.00272912	68.95	-0.0028378	70.85	-0.00271297	68.65	-0.00286575	68.65	-0.00256111	69.45	-0.00266912	70.15	-0.00186699	68.65	-0.00116493	70.15	-0.00198134
70.45	-0.00276535	71.25	-0.00273268	69.05	-0.00284638	70.95	-0.002718	68.75	-0.00287584	68.75	-0.00257539	69.55	-0.00268208	70.25	-0.00189367	68.75	-0.00118397	70.25	-0.00199213
70.55	-0.00277622	71.35	-0.00274244	69.15	-0.00285544	71.05	-0.0027387	68.85	-0.00287656	68.85	-0.00258635	69.65	-0.00268674	70.4	-0.00192261	68.85	-0.00123043	70.35	-0.00201038
70.65	-0.00278306	71.45	-0.00276187	69.25	-0.00286007	71.15	-0.0027356	69	-0.00288173	68.95	-0.00262317	69.75	-0.00269787	70.55	-0.00194304	68.95	-0.00125966	70.45	-0.00203462
70.75	-0.00280858	71.55	-0.00276848	69.35	-0.0028678	71.25	-0.0027414	69.15	-0.00288925	69.05	-0.00264538	69.85	-0.0026912	70.7	-0.0019653	69.05	-0.00130437	70.55	-0.0020599
70.85	-0.00280922	71.65	-0.00277242	69.45	-0.00286951	71.35	-0.00274438	69.25	-0.00290484	69.15	-0.00264756	69.95	-0.00270012	70.85	-0.00197993	69.15	-0.00132846	70.65	-0.00209364
70.95	-0.00281453	71.75	-0.00277456	69.6	-0.00288508	71.45	-0.00275921	69.35	-0.00291442	69.25	-0.00267187	70.05	-0.00272589	71	-0.00200611	69.25	-0.00138898	70.75	-0.0021219
71.05	-0.0028227	71.85	-0.00279285	69.75	-0.00290006	71.6	-0.00275765	69.45	-0.0029459	69.35	-0.00267461	70.15	-0.0027351	71.15	-0.0020207	69.35	-0.00141601	70.85	-0.00214398
71.15	-0.00282745	71.95	-0.00279662	69.85	-0.00291191	71.75	-0.00275889	69.6	-0.00296464	69.45	-0.0027051	70.25	-0.00273955	71.3	-0.00204886	69.45	-0.00145819	70.95	-0.00217223
71.25	-0.00285458	72.05	-0.00280051	69.95	-0.0029387	71.85	-0.00276767	69.75	-0.00296934	69.55	-0.00270905	70.35	-0.00274515	71.45	-0.002064	69.55	-0.00148529	71.05	-0.00219704
71.35	-0.00288196	72.15	-0.00281988	70.1	-0.00295226	71.95	-0.00279311	69.85	-0.00297711	69.65	-0.00271536	70.45	-0.00275032	71.55	-0.00209903	69.65	-0.00150902	71.15	-0.00222029
71.45	-0.00288395	72.25	-0.00283244	70.25	-0.00295791	72.05	-0.00280135	69.95	-0.00298523	69.8	-0.00272256	70.55	-0.00275759	71.7	-0.00211543	69.75	-0.00152856	71.25	-0.00224801
71.55	-0.00289502	72.35	-0.00283219	70.35	-0.00296433	72.15	-0.00280791	70.05	-0.00298852	69.95	-0.00273187	70.65	-0.00276599	71.85	-0.00212202	69.85	-0.00157292	71.35	-0.00227328
71.65	-0.00292572	72.45	-0.00284405	70.45	-0.00297215	72.25	-0.00283058	70.15	-0.00300004	70.05	-0.00274755	70.75	-0.00277511	71.95	-0.00215065	69.95	-0.00161113	71.45	-0.00230063
71.75	-0.00293053	72.55	-0.00284813	70.55	-0.00298223	72.35	-0.00282798	70.25	-0.0030094	70.15	-0.00275932	70.85	-0.00276993	72.05	-0.00216733	70.05	-0.00166498	71.55	-0.00232034
71.9	-0.0029337	72.65	-0.00286426	70.65	-0.00299918	72.45	-0.0028287	70.35	-0.00301403	70.25	-0.00276193	70.95	-0.0027787	72.2	-0.00218391	70.15	-0.001684	71.7	-0.00235408
72.05	-0.00294193	72.75	-0.00285968	70.75	-0.00300761	72.55	-0.00284245	70.45	-0.00302859	70.35	-0.00277316	71.05	-0.00278168	72.35	-0.00219778	70.25	-0.00169351	71.85	-0.00237209
72.15	-0.00294948	72.85	-0.00287718	70.9	-0.00301271	72.65	-0.00283025	70.55	-0.00304223	70.45	-0.00277685	71.2	-0.00280233	72.45	-0.00221167	70.35	-0.00171094	71.95	-0.0023946
72.25	-0.00295639	72.95	-0.00287582	71.05	-0.00302374	72.75	-0.0028323	70.65	-0.00305273	70.55	-0.00277949	71.35	-0.00280664	72.6	-0.00221905	70.45	-0.00172582	72.05	-0.00243423
72.35	-0.00296549	73.05	-0.00287833	71.15	-0.00302574	72.85	-0.00284232	70.75	-0.00306161	70.7	-0.00279499	71.45	-0.00280347	72.75	-0.00224985	70.55	-0.00177086	72.15	-0.00245075
72.45	-0.00297207	73.15	-0.00288567	71.25	-0.00303127	72.95	-0.00284805	70.85	-0.00306579	70.85	-0.00279665	71.55	-0.00280276	72.85	-0.00226621	70.65	-0.001799	72.25	-0.00247272
72.6	-0.00297166	73.25	-0.00288117	71.35	-0.00303933	73.05	-0.00284938	70.95	-0.0030799	70.95	-0.00279235	71.65	-0.00281224	72.95	-0.00229312	70.75	-0.00183248	72.35	-0.00249355
72.75	-0.00299495	73.35	-0.00291242	71.5	-0.00304866	73.15	-0.00286114	71.05	-0.0030826	71.05	-0.00278786	71.75	-0.0028103	73.05	-0.00229901	70.85	-0.00185885	72.45	-0.0025097
72.85	-0.00301042	73.45	-0.0029314	71.65	-0.00305901	73.25	-0.00286321	71.2	-0.00308787	71.15	-0.00279203	71.85	-0.00282924	73.2	-0.00232542	70.95	-0.00188357	72.6	-0.00252327
72.95	-0.00302043	73.55	-0.00294532	71.8	-0.0030633	73.35	-0.00286528	71.4	-0.00309931	71.25	-0.00282525	71.95	-0.00282458	73.35	-0.00233159	71.05	-0.00190579	72.75	-0.00254367
73.05	-0.00302581	73.65	-0.00295736	71.95	-0.0030746	73.45	-0.00285957	71.55	-0.00311516	71.35	-0.00284054	72.05	-0.0028151	73.45	-0.0023408	71.15	-0.00193639	72.85	-0.00256052
73.15	-0.00302333	73.75	-0.00296697	72.05	-0.00308298	73.55	-0.00286194	71.7	-0.00311648	71.45	-0.00283733	72.15	-0.00281391	73.55	-0.00235331	71.25	-0.00196208	72.95	-0.00260116
73.25	-0.00305521	73.85	-0.00299178	72.15	-0.00307712	73.65	-0.00288482	71.9	-0.00312505	71.6	-0.00284755	72.25	-0.00281445	73.65	-0.00235783	71.35	-0.00198025	73.05	-0.00262276
73.35	-0.00305457	73.95	-0.00300284	72.3	-0.00307273	73.75	-0.002878	72.05	-0.00313669	71.75	-0.0028514	72.35	-0.00280951	73.75	-0.00236941	71.45	-0.00201088	73.15	-0.00263922
73.45	-0.00305902	74.05	-0.00301236	72.45	-0.00307965	73.85	-0.00288978	72.2	-0.00315785	71.9	-0.00285708	72.45	-0.00282448	73.85	-0.00240347	71.55	-0.00203838	73.25	-0.00264995
73.55	-0.00306716	74.2	-0.00301183	72.6	-0.00307837	73.95	-0.00291041	72.35	-0.00317313	72.05	-0.00285763	72.55	-0.00280859	73.95	-0.00240673	71.65	-0.00206846	73.35	-0.00266055
73.65	-0.00307497	74.35	-0.00302143	72.75	-0.00308768	74.05	-0.0029045	72.45	-0.00318318	72.15	-0.002861	72.7	-0.00281851	74.05	-0.00241117	71.75	-0.002108	73.45	-0.00267895
73.8	-0.00309829	74.45	-0.0030347	72.85	-0.00309501	74.15	-0.00290506	72.55	-0.00318995	72.25	-0.002863	72.85	-0.00283075	74.15	-0.00242607	71.85	-0.00212699	73.6	-0.00269578
73.95	-0.00310346	74.55	-0.00305195	72.95	-0.00309465	74.25	-0.00290831	72.65	-0.00319613	72.35	-0.00288715	72.95	-0.00284311	74.25	-0.00246265	71.95	-0.00215138	73.75	-0.00271076
74.05	-0.00310952	74.65	-0.00305719	73.05	-0.00311311	74.35	-0.00291619	72.75	-0.00320936	72.45	-0.00290017	73.05	-0.00285415	74.35	-0.00246925	72.05	-0.00217859	73.85	-0.00272097
74.15	-0.00311607	74.75	-0.00307021	73.2	-0.00311903	74.45	-0.00292152	72.85	-0.00321275	72.55	-0.00289659	73.15	-0.00286437	74.45	-0.00248784	72.15	-0.00220377	73.95	-0.00273
74.25	-0.00312731	74.9	-0.00309295	73.35	-0.00310926	74.55	-0.00291522	72.95	-0.00322004	72.7	-0.00290577	73.25	-0.00286826	74.55	-0.00249849	72.25	-0.00222729	74.05	-0.00275222
74.35	-0.00313625	75.1	-0.00312604	73.45	-0.00311969	74.65	-0.00291195	73.05	-0.00325303	72.85	-0.00290588	73.35	-0.00287403	74.65	-0.00251089	72.35	-0.00224417	74.15	-0.00277252
74.45	-0.0031483	75.25	-0.00312505	73.55	-0.00312139	74.75	-0.00291907	73.15	-0.00325786	73	-0.00291627	73.45	-0.00288497	74.75	-0.00252164	72.45	-0.00226708	74.25	-0.00279665
74.55	-0.00315539	75.35	-0.00312695	73.65	-0.00311691	74.85	-0.00291978	73.25	-0.00328342	73.15	-0.00292671	73.55	-0.00289729	74.85	-0.00254202	72.55	-0.00230217	74.35	-0.0028098
74.65	-0.00318255	75.45	-0.00315085	73.75	-0.00312398	74.95	-0.00293172	73.35	-0.00328695	73.25	-0.00293491	73.7	-0.00291265	74.95	-0.00255298	72.65	-0.00232128	74.45	-0.00283294
74.75	-0.00319515	75.55	-0.00315997	73.9	-0.00312325	75.05	-0.00295824	73.5	-0.00328125	73.35	-0.00293905	73.85	-0.00292827	75.05	-0.00256823	72.75	-0.00235031	74.55	-0.00285116
74.85	-0.0032034	75.65	-0.00314935	74.1	-0.00311263	75.15	-0.00295812	73.65	-0.00328511	73.5	-0.00294134	73.95	-0.0029448	75.15	-0.00259817	72.85	-0.00236899	74.65	-0.00286749
74.95	-0.00320429	75.75	-0.00315063	74.25	-0.00311831	75.25	-0.00295872	73.8	-0.00329514	73.65	-0.00295592	74.05	-0.00296718	75.25	-0.0026173	72.95	-0.0024012	74.75	-0.00289
75.05	-0.00323972	75.85	-0.00318095	74.35	-0.00312124	75.35	-0.00296268	73.95	-0.00330112	73.75	-0.00296626	74.15	-0.00297339	75.35	-0.00262354	73.05	-0.0024255	74.9	-0.00290607
75.15	-0.00324934	75.95	-0.00319476	74.5	-0.00312729	75.45	-0.00298947	74.1	-0.00330661	73.85	-0.00298063	74.3	-0.00299499	75.45	-0.00263729	73.15	-0.00244512	75.05	-0.00291767
75.25	-0.00325725	76.1	-0.00318543	74.65	-0.00313468	75.55	-0.00299626	74.25	-0.00331127	74	-0.00301075	74.45	-0.00300043	75.55	-0.00264447	73.25	-0.0024666	75.15	-0.00293578
75.35	-0.00328953	76.25	-0.00319447	74.8	-0.00313537	75.65	-0.00300246	74.35	-0.00333665	74.2	-0.00301411	74.55	-0.00300706	75.65	-0.00265424	73.35	-0.00248918	75.3	-0.00294671
75.45	-0.00330109	76.4	-0.00319763	74.95	-0.00313362	75.75	-0.00301225	74.45	-0.00333669	74.35	-0.00302816	74.65	-0.00302469	75.75	-0.00266354	73.45	-0.00251118	75.5	-0.00296584
75.55	-0.00330797	76.55	-0.00319586	75.05	-0.00313828	75.85	-0.00301519	74.55	-0.00334132	74.5	-0.00303645	74.75	-0.0030398	75.85	-0.00268319	73.55	-0.00252903	75.65	-0.0029777
75.65	-0.00331802	76.7	-0.00319683	75.15	-0.003149	75.95	-0.00301468	74.7	-0.00333986	74.65	-0.00304207	74.9	-0.00305039	75.95	-0.0027102	73.65	-0.00254824	75.8	-0.00300039
75.8	-0.00332699	76.85	-0.00319906	75.25	-0.00316173	76.05	-0.00301692	74.85	-0.00334036	74.75	-0.00306657	75.05	-0.00308677	76.05	-0.00271298	73.75	-0.00255863	76	-0.0030167
75.95	-0.00333783	77	-0.00321386	75.35	-0.0031738	76.15	-0.00301473	75	-0.00334545	74.9	-0.00306608	75.15	-0.0030968	76.15	-0.00272354	73.85	-0.00258481	76.2	-0.00302694
76.05	-0.00336391	77.15	-0.00321634	75.45	-0.00317673	76.25	-0.00301437	75.15	-0.0033609	75.1	-0.00307775	75.3	-0.00312479	76.25	-0.00272951	73.95	-0.00260189	76.35	-0.0030255
76.2	-0.00338887	77.25	-0.00321591	75.55	-0.00318769	76.35	-0.00302012	75.3	-0.00336004	75.25	-0.0030756	75.45	-0.00315161	76.35	-0.00272689	74.05	-0.00261017	76.45	-0.00304024
76.35	-0.00340418	77.4	-0.00321825	75.65	-0.00319385	76.45	-0.00303647	75.45	-0.00336773	75.35	-0.00308343	75.55	-0.00314819	76.45	-0.00274815	74.2	-0.00262863	76.55	-0.00305597
76.45	-0.0034101	77.55	-0.0032479	75.75	-0.00318948	76.55	-0.0030377	75.55	-0.00336952	75.5	-0.00308982	75.65	-0.00316336	76.55	-0.00275703	74.35	-0.00264152	76.65	-0.00308715
76.6	-0.00341521	77.65	-0.00324473	75.85	-0.00320255	76.65	-0.00305528	75.65	-0.00336947	75.65	-0.00308741	75.75	-0.00317286	76.65	-0.00276022	74.5	-0.00265773	76.8	-0.00308893
76.75	-0.0034449	77.75	-0.00324756	75.95	-0.00320768	76.75	-0.00306628	75.8	-0.00336111	75.75	-0.00309835	75.9	-0.00317749	76.75	-0.00276973	74.65	-0.00266921	76.95	-0.00312663
76.85	-0.00343869	77.85	-0.00325753	76.1	-0.00321119	76.85	-0.00307774	75.95	-0.00337728	75.85	-0.00311369	76.05	-0.00318069	76.85	-0.0027785	74.75	-0.00269312	77.1	-0.00315236
76.95	-0.0034508	77.95	-0.00326573	76.3	-0.00322269	76.95	-0.00308862	76.05	-0.0033871	75.95	-0.0031196	76.2	-0.00317841	76.95	-0.00279108	74.85	-0.00271494	77.25	-0.00316782
77.1	-0.00345218	78.05	-0.00326625	76.45	-0.00321757	77.05	-0.00310053	76.15	-0.00339562	76.05	-0.00313352	76.35	-0.00317799	77.05	-0.0028054	74.95	-0.00273632	77.35	-0.00318981
77.25	-0.00346243	78.15	-0.00327606	76.55	-0.00322515	77.15	-0.00310206	76.25	-0.00338523	76.15	-0.00313979	76.45	-0.0032114	77.15	-0.00284509	75.05	-0.00275572	77.45	-0.00319375
77.35	-0.00347056	78.3	-0.00330354	76.65	-0.00323172	77.25	-0.00311986	76.35	-0.0033938	76.25	-0.00313648	76.55	-0.00323679	77.25	-0.00285561	75.15	-0.00277633	77.55	-0.00320587
77.5	-0.00347647	78.5	-0.00330992	76.75	-0.00325038	77.35	-0.00312311	76.45	-0.00338701	76.35	-0.00314159	76.65	-0.00324321	77.35	-0.00286599	75.25	-0.00279345	77.65	-0.0032287
77.65	-0.00348118	78.65	-0.0033326	76.85	-0.00325726	77.45	-0.00314453	76.55	-0.00339514	76.45	-0.00314725	76.8	-0.00324197	77.45	-0.00286883	75.35	-0.00281022	77.75	-0.00323052
77.75	-0.00347944	78.75	-0.0033564	77	-0.00327278	77.55	-0.00314643	76.65	-0.00341869	76.6	-0.00317155	76.95	-0.00327292	77.55	-0.00287582	75.45	-0.0028198	77.85	-0.00322982
77.85	-0.00348517	78.85	-0.0033547	77.15	-0.00326303	77.65	-0.00315821	76.75	-0.00341474	76.75	-0.0031994	77.1	-0.00327281	77.65	-0.00287741	75.55	-0.00283487	77.95	-0.00324336
77.95	-0.00348958	78.95	-0.00335069	77.25	-0.0032768	77.75	-0.00315213	76.85	-0.00341566	76.85	-0.00320405	77.25	-0.00329441	77.75	-0.00288948	75.65	-0.00284881	78.05	-0.00325702
78.05	-0.00349247	79.1	-0.00335605	77.35	-0.00328451	77.85	-0.00315618	77	-0.00342465	76.95	-0.00323142	77.35	-0.0033026	77.85	-0.00290941	75.75	-0.00285021	78.15	-0.00328167
78.15	-0.00349809	79.25	-0.00336144	77.45	-0.00329001	77.95	-0.00315924	77.15	-0.00341944	77.05	-0.00323892	77.45	-0.00332847	77.95	-0.00292818	75.9	-0.00286556	78.25	-0.00327946
78.3	-0.00352125	79.35	-0.00336815	77.55	-0.00329173	78.05	-0.00316971	77.25	-0.00343472	77.15	-0.00324339	77.55	-0.0033297	78.05	-0.00294387	76.05	-0.00288077	78.35	-0.00328351
78.45	-0.00352193	79.45	-0.00337335	77.65	-0.00328797	78.15	-0.00318107	77.35	-0.00344362	77.25	-0.00325036	77.65	-0.00335289	78.15	-0.00295539	76.2	-0.00288529	78.45	-0.00330015
78.55	-0.00353231	79.55	-0.00337679	77.75	-0.00329837	78.25	-0.00318378	77.45	-0.00344649	77.4	-0.00326076	77.75	-0.00336169	78.25	-0.00296238	76.35	-0.00288934	78.55	-0.00330623
78.7	-0.00354092	79.65	-0.00338525	77.85	-0.00331372	78.35	-0.00319596	77.55	-0.00343646	77.55	-0.00327964	77.85	-0.00336608	78.35	-0.00297691	76.5	-0.00289956	78.65	-0.00330877
78.85	-0.003544	79.75	-0.00341735	77.95	-0.00332962	78.45	-0.00319444	77.65	-0.00345933	77.65	-0.00329164	77.95	-0.00339089	78.45	-0.00298892	76.65	-0.00291462	78.75	-0.00331867
78.95	-0.00354883	79.85	-0.0034209	78.05	-0.00333733	78.55	-0.00319913	77.75	-0.0034608	77.75	-0.00329911	78.1	-0.00339524	78.55	-0.00300096	76.8	-0.00293014	78.85	-0.00333324
79.05	-0.00354978	79.95	-0.00344182	78.15	-0.00334932	78.65	-0.00320754	77.9	-0.00346342	77.85	-0.00330242	78.25	-0.00338843	78.65	-0.00300223	76.95	-0.00293642	78.95	-0.00334146
79.15	-0.00354601	80.05	-0.00343711	78.25	-0.00337584	78.75	-0.003203	78.05	-0.00347432	78	-0.00331241	78.35	-0.0034119	78.8	-0.00302024	77.1	-0.0029545	79.05	-0.00334714
79.3	-0.0035427	80.15	-0.00344842	78.4	-0.00338202	78.85	-0.00321255	78.15	-0.00345837	78.15	-0.00332025	78.45	-0.00342259	78.95	-0.00303189	77.25	-0.00297179	79.15	-0.00335466
79.5	-0.00354316	80.25	-0.00344458	78.55	-0.00338409	79	-0.00322204	78.25	-0.00346309	78.25	-0.00332857	78.55	-0.00341707	79.1	-0.00304989	77.35	-0.00297821	79.25	-0.00335181
79.65	-0.00354768	80.35	-0.0034525	78.65	-0.00339358	79.15	-0.00322839	78.35	-0.00346895	78.35	-0.00333313	78.65	-0.00341985	79.25	-0.00305909	77.45	-0.00297873	79.35	-0.00336468
79.75	-0.00354917	80.45	-0.00344954	78.75	-0.00339869	79.25	-0.00323812	78.45	-0.00347084	78.45	-0.0033313	78.75	-0.00343821	79.35	-0.00305702	77.55	-0.00298976	79.45	-0.00337406
79.9	-0.00355112	80.55	-0.00348915	78.85	-0.00339553	79.4	-0.00325169	78.55	-0.00350041	78.55	-0.00335493	78.85	-0.00344882	79.5	-0.00307361	77.7	-0.00299582	79.55	-0.00339744
80.05	-0.00356223	80.65	-0.00351858	78.95	-0.00339421	79.55	-0.00328253	78.65	-0.00350883	78.65	-0.00337207	78.95	-0.00345251	79.65	-0.00308202	77.9	-0.00299798	79.65	-0.00340166
80.15	-0.00356387	80.75	-0.00352551	79.05	-0.00339623	79.65	-0.00329387	78.75	-0.00352613	78.75	-0.00338918	79.05	-0.0034498	79.75	-0.00309058	78.05	-0.00300116	79.75	-0.00341127
80.25	-0.00354883	80.85	-0.0035578	79.15	-0.00341299	79.75	-0.00329594	78.85	-0.00352448	78.85	-0.00339841	79.15	-0.00345864	79.85	-0.00307942	78.15	-0.00301398	79.85	-0.00340973
80.35	-0.00355305	80.95	-0.00356363	79.25	-0.00344588	79.85	-0.00330471	78.95	-0.00352986	78.95	-0.00340854	79.25	-0.0034577	79.95	-0.00308952	78.25	-0.00302424	79.95	-0.00341394
80.45	-0.00356015	81.05	-0.00357051	79.35	-0.00342812	79.95	-0.00333733	79.05	-0.00353868	79.05	-0.00341412	79.35	-0.00344831	80.05	-0.00309767	78.35	-0.00302248	80.1	-0.0034187
80.55	-0.00356609	81.15	-0.00358204	79.45	-0.00343964	80.05	-0.00333727	79.15	-0.00354436	79.15	-0.0034523	79.45	-0.00346476	80.2	-0.00309291	78.5	-0.00302742	80.25	-0.00342646
80.65	-0.00357769	81.25	-0.00359229	79.55	-0.00344665	80.15	-0.00334431	79.25	-0.00354899	79.25	-0.00344894	79.55	-0.00346755	80.35	-0.00309992	78.65	-0.00303601	80.35	-0.00343915
80.75	-0.0035859	81.35	-0.00360167	79.65	-0.0034562	80.25	-0.00337857	79.35	-0.00355391	79.35	-0.00346062	79.65	-0.00346492	80.5	-0.00311727	78.75	-0.003049	80.45	-0.00344033
80.9	-0.0035726	81.5	-0.00360327	79.75	-0.00345631	80.35	-0.00338372	79.45	-0.00356896	79.45	-0.00348415	79.75	-0.0035003	80.65	-0.00312553	78.85	-0.0030529	80.55	-0.00344408
81.05	-0.00357479	81.65	-0.00363197	79.85	-0.00344551	80.45	-0.00341939	79.55	-0.00357953	79.55	-0.00349651	79.85	-0.00350247	80.8	-0.00313524	78.95	-0.00306182	80.65	-0.00344674
81.15	-0.00357283	81.75	-0.00363849	79.95	-0.00345399	80.55	-0.00342401	79.65	-0.00357716	79.7	-0.00353289	79.95	-0.00350199	80.95	-0.00312579	79.05	-0.00306847	80.75	-0.00343594
81.25	-0.00357817	81.85	-0.00367193	80.05	-0.00343933	80.65	-0.00345632	79.75	-0.00357896	79.85	-0.00356579	80.05	-0.00350537	81.05	-0.00313148	79.15	-0.00309348	80.85	-0.0034442
81.35	-0.00359829	81.95	-0.00368176	80.15	-0.00344863	80.75	-0.00345617	79.85	-0.00361355	79.95	-0.00356158	80.15	-0.00351757	81.15	-0.00316638	79.25	-0.00309988	81	-0.00344694
81.5	-0.00359855	82.05	-0.00368273	80.25	-0.0034556	80.9	-0.00345426	79.95	-0.00360724	80.05	-0.00359632	80.25	-0.00351735	81.25	-0.00317564	79.35	-0.00309978	81.15	-0.00345194
81.65	-0.00360366	82.15	-0.00371299	80.35	-0.00346363	81.05	-0.00345373	80.05	-0.00358913	80.15	-0.00358964	80.35	-0.0035266	81.35	-0.00318267	79.45	-0.00310473	81.25	-0.00345582
81.75	-0.00360968	82.25	-0.00372638	80.45	-0.00344885	81.15	-0.00348604	80.15	-0.00360333	80.25	-0.00359296	80.45	-0.00352299	81.5	-0.0031989	79.55	-0.00309422	81.35	-0.00345806
81.85	-0.00361348	82.35	-0.00376396	80.55	-0.00345634	81.3	-0.00351488	80.25	-0.00361831	80.35	-0.00361023	80.55	-0.00352633	81.65	-0.00320638	79.65	-0.00309698	81.45	-0.00345636
81.95	-0.00361743	82.45	-0.00374839	80.65	-0.00344333	81.45	-0.00350769	80.35	-0.00363021	80.45	-0.00361101	80.65	-0.00353232	81.75	-0.00320914	79.8	-0.00310129	81.55	-0.00346499
82.1	-0.00361807	82.55	-0.00376303	80.75	-0.00345081	81.55	-0.00353696	80.45	-0.00364083	80.55	-0.00364302	80.75	-0.0035255	81.85	-0.00323502	79.95	-0.00310909	81.65	-0.00347181
82.25	-0.00360977	82.65	-0.00377288	80.85	-0.0034905	81.65	-0.00353524	80.55	-0.00364677	80.65	-0.00367971	80.85	-0.00354348	82	-0.00323172	80.05	-0.00310227	81.75	-0.00346785
82.35	-0.00361557	82.75	-0.0037823	81	-0.00350178	81.75	-0.00353877	80.65	-0.00365804	80.75	-0.0036897	80.95	-0.00355513	82.15	-0.00324381	80.15	-0.00310677	81.85	-0.00347975
82.45	-0.00361555	82.85	-0.00379449	81.15	-0.0035137	81.85	-0.00356613	80.75	-0.00366958	80.85	-0.00370112	81.05	-0.00356163	82.25	-0.00324841	80.25	-0.00311144	81.95	-0.00347153
82.55	-0.00362608	82.95	-0.00380857	81.25	-0.00351089	81.95	-0.0035787	80.85	-0.00367382	80.95	-0.00370548	81.15	-0.00357814	82.35	-0.00325294	80.35	-0.00311408	82.05	-0.00348475
82.65	-0.00363757	83.1	-0.00380665	81.35	-0.00352928	82.05	-0.00361035	81	-0.00367948	81.05	-0.0037103	81.25	-0.00359255	82.45	-0.00327125	80.45	-0.00314538	82.15	-0.00348494
82.75	-0.00364501	83.25	-0.00379884	81.45	-0.00354727	82.15	-0.00361786	81.15	-0.00368703	81.15	-0.00370466	81.35	-0.00360795	82.55	-0.00330128	80.55	-0.00314912	82.25	-0.00348854
82.85	-0.00363898	83.35	-0.00380767	81.55	-0.00356072	82.25	-0.0036244	81.3	-0.00370579	81.25	-0.00369302	81.45	-0.0036285	82.7	-0.00330923	80.65	-0.00316758	82.35	-0.00349703
83	-0.00364473	83.5	-0.00382254	81.65	-0.00356922	82.35	-0.00362528	81.45	-0.00371331	81.35	-0.00372135	81.55	-0.00364326	82.85	-0.00331404	80.75	-0.0031689	82.45	-0.00349428
83.15	-0.00365906	83.65	-0.00384236	81.75	-0.00357586	82.5	-0.00362855	81.55	-0.0037279	81.45	-0.00372028	81.65	-0.00363944	82.95	-0.00332154	80.85	-0.00316088	82.55	-0.00350338
83.25	-0.00367011	83.75	-0.00386091	81.85	-0.00356761	82.65	-0.00364083	81.65	-0.0037185	81.55	-0.00372766	81.75	-0.003655	83.1	-0.00333206	80.95	-0.00318401	82.65	-0.00350518
83.35	-0.00369611	83.85	-0.00387306	81.95	-0.00356589	82.75	-0.00364956	81.75	-0.0037375	81.65	-0.00370465	81.85	-0.00367085	83.25	-0.00334769	81.1	-0.00318813	82.75	-0.00351848
83.5	-0.00370301	84	-0.00389178	82.05	-0.00356613	82.85	-0.00366114	81.85	-0.0037348	81.75	-0.00369934	81.95	-0.00368596	83.35	-0.00336093	81.25	-0.00318994	82.85	-0.00353083
83.65	-0.00372195	84.15	-0.00390961	82.15	-0.00358426	83	-0.0036955	81.95	-0.00375196	81.85	-0.00370357	82.05	-0.00369723	83.45	-0.0033737	81.35	-0.00319506	82.95	-0.00352344
83.75	-0.00373483	84.25	-0.0039172	82.25	-0.0035814	83.15	-0.00370154	82.05	-0.00374744	82	-0.00371731	82.15	-0.00369337	83.55	-0.00338831	81.45	-0.00319061	83.05	-0.00353755
83.9	-0.00374917	84.35	-0.00391195	82.35	-0.00360278	83.25	-0.00370807	82.2	-0.00376688	82.15	-0.00370394	82.25	-0.0037023	83.65	-0.00340487	81.55	-0.00321503	83.15	-0.0035607
84.05	-0.00376529	84.45	-0.00391751	82.45	-0.00359354	83.35	-0.00371398	82.35	-0.00377242	82.25	-0.00368608	82.35	-0.00373414	83.75	-0.00342095	81.65	-0.00320851	83.25	-0.00355824
84.15	-0.00377212	84.55	-0.00392119	82.55	-0.00363436	83.45	-0.00374793	82.45	-0.00381745	82.35	-0.00369047	82.45	-0.00376025	83.85	-0.00345401	81.75	-0.00321053	83.35	-0.00355998
84.25	-0.00378427	84.65	-0.00394298	82.65	-0.00365054	83.55	-0.00375672	82.55	-0.00383528	82.45	-0.00367916	82.55	-0.00378185	84	-0.0034683	81.85	-0.003237	83.45	-0.00357039
84.35	-0.00379887	84.75	-0.00393901	82.75	-0.00369236	83.65	-0.00376993	82.65	-0.00382332	82.6	-0.00368733	82.7	-0.00377857	84.15	-0.00347147	81.95	-0.00323969	83.55	-0.00357076
84.45	-0.00379101	84.85	-0.00395926	82.85	-0.00370548	83.75	-0.00378128	82.75	-0.00385898	82.75	-0.00368588	82.85	-0.00380153	84.25	-0.00348191	82.05	-0.00326281	83.65	-0.00356633
84.6	-0.00383727	84.95	-0.0039564	82.95	-0.00372135	83.85	-0.00381413	82.85	-0.00385261	82.85	-0.00367334	83	-0.00382105	84.35	-0.00351841	82.15	-0.00327585	83.75	-0.003553
84.8	-0.00385333	85.05	-0.00397075	83.05	-0.00373127	83.95	-0.00383017	82.95	-0.00386014	82.95	-0.00368467	83.2	-0.00382057	84.45	-0.00352117	82.25	-0.00327241	83.85	-0.00357172
84.95	-0.00385045	85.15	-0.00399251	83.15	-0.00377432	84.05	-0.00384761	83.05	-0.00385164	83.05	-0.0036879	83.35	-0.00384432	84.55	-0.00353849	82.35	-0.00327531	83.95	-0.00358897
85.05	-0.00386919	85.3	-0.00399132	83.25	-0.00379505	84.15	-0.00388025	83.15	-0.00385768	83.15	-0.00369607	83.5	-0.00386239	84.65	-0.00355268	82.45	-0.00328481	84.1	-0.00360975
85.15	-0.00389263	85.45	-0.00401242	83.35	-0.00382584	84.25	-0.00389109	83.25	-0.00387854	83.25	-0.00368574	83.65	-0.00388569	84.75	-0.00356596	82.55	-0.00328677	84.25	-0.00362059
85.3	-0.00388685	85.55	-0.00403177	83.45	-0.00386801	84.35	-0.00391152	83.35	-0.00389265	83.35	-0.00368835	83.75	-0.00390827	84.85	-0.0035837	82.65	-0.00327619	84.4	-0.00361613
85.45	-0.00390997	85.65	-0.00404367	83.55	-0.00389978	84.45	-0.00392589	83.45	-0.00388198	83.45	-0.00368995	83.85	-0.00391753	84.95	-0.00359364	82.75	-0.00327546	84.6	-0.00363288
85.55	-0.00392232	85.75	-0.00405709	83.65	-0.00389341	84.55	-0.00392461	83.6	-0.0038953	83.55	-0.00370213	83.95	-0.00393583	85.05	-0.00361011	82.85	-0.00330569	84.75	-0.00365129
85.65	-0.00393076	85.85	-0.00407554	83.75	-0.00388919	84.65	-0.00392858	83.75	-0.00390835	83.65	-0.00370601	84.05	-0.00393297	85.15	-0.00364776	82.95	-0.00331577	84.9	-0.00366401
85.75	-0.00393301	85.95	-0.00408646	83.85	-0.00390683	84.75	-0.00393998	83.85	-0.00392802	83.75	-0.00371139	84.2	-0.00394935	85.3	-0.00366462	83.05	-0.00332148	85.05	-0.00366694
85.85	-0.00395257	86.1	-0.00409638	83.95	-0.00394396	84.85	-0.00395251	83.95	-0.00394058	83.85	-0.00371987	84.4	-0.00396481	85.45	-0.00368597	83.15	-0.00332902	85.15	-0.0036758
85.95	-0.00396343	86.25	-0.00409778	84.05	-0.00397212	84.95	-0.00396327	84.05	-0.00395581	83.95	-0.00373351	84.55	-0.00397697	85.55	-0.00369722	83.25	-0.00333163	85.3	-0.00369053
86.05	-0.00396224	86.4	-0.00409719	84.15	-0.00399098	85.1	-0.00397778	84.15	-0.00397473	84.05	-0.0037338	84.65	-0.0039986	85.65	-0.00370553	83.35	-0.0033496	85.45	-0.00371452
86.15	-0.00397888	86.6	-0.00411513	84.25	-0.00399727	85.25	-0.0039927	84.3	-0.00399804	84.2	-0.00375118	84.8	-0.00400376	85.75	-0.00371596	83.45	-0.00336224	85.55	-0.00372604
86.25	-0.00399655	86.75	-0.00412802	84.35	-0.00399249	85.35	-0.00400909	84.45	-0.00402095	84.4	-0.00374668	84.95	-0.00401826	85.85	-0.0037164	83.55	-0.00340164	85.65	-0.00373931
86.35	-0.00401192	86.85	-0.00414331	84.45	-0.00400623	85.45	-0.00402118	84.55	-0.00403538	84.55	-0.00375563	85.1	-0.00402194	85.95	-0.00373839	83.65	-0.00341011	85.75	-0.00375548
86.45	-0.00403298	86.95	-0.00414596	84.55	-0.00401244	85.55	-0.00403248	84.65	-0.0040727	84.7	-0.00376949	85.25	-0.00403866	86.05	-0.00374844	83.75	-0.00342266	85.9	-0.00377521
86.55	-0.00405433	87.05	-0.00414632	84.65	-0.00401487	85.65	-0.00405139	84.75	-0.00406742	84.85	-0.00378314	85.4	-0.00405316	86.15	-0.00377403	83.85	-0.00344003	86.05	-0.00378317
86.7	-0.00406661	87.15	-0.00416137	84.75	-0.00404695	85.75	-0.00407405	84.85	-0.00407828	84.95	-0.00378904	85.55	-0.00406433	86.25	-0.0037884	83.95	-0.00344188	86.15	-0.0037969
86.85	-0.00406665	87.25	-0.00418092	84.85	-0.00405675	85.85	-0.00409301	84.95	-0.00409442	85.05	-0.00380736	85.7	-0.00407684	86.35	-0.00381146	84.05	-0.00346744	86.25	-0.00382674
86.95	-0.0040827	87.35	-0.00419633	84.95	-0.00406389	85.95	-0.0041073	85.05	-0.00410818	85.15	-0.00381789	85.85	-0.00409727	86.45	-0.00382033	84.15	-0.00346269	86.35	-0.00384358
87.05	-0.00409416	87.45	-0.00420372	85.05	-0.00408069	86.05	-0.00412222	85.15	-0.00413264	85.25	-0.00380981	85.95	-0.00411186	86.55	-0.00383272	84.25	-0.0034723	86.45	-0.00386066
87.15	-0.00409174	87.6	-0.00421656	85.15	-0.00409243	86.15	-0.00413577	85.3	-0.00414774	85.35	-0.00381061	86.1	-0.00412461	86.65	-0.00384185	84.35	-0.00347248	86.55	-0.00389658
87.25	-0.00411416	87.75	-0.0042229	85.25	-0.00410801	86.25	-0.00415274	85.45	-0.00416047	85.45	-0.00382772	86.25	-0.00413543	86.75	-0.00385847	84.45	-0.00349139	86.65	-0.00392322
87.35	-0.00413114	87.9	-0.00423458	85.4	-0.00412145	86.35	-0.00415552	85.55	-0.0041738	85.55	-0.00382217	86.35	-0.00413268	86.85	-0.00385874	84.55	-0.00348519	86.75	-0.00393157
87.45	-0.00415066	88.05	-0.00423764	85.6	-0.00413368	86.45	-0.00416643	85.65	-0.00416661	85.65	-0.00384146	86.5	-0.00413934	86.95	-0.0038758	84.65	-0.0034969	86.85	-0.00396206
87.55	-0.00417012	88.15	-0.0042422	85.75	-0.00414349	86.55	-0.00418465	85.75	-0.00418029	85.75	-0.00383211	86.65	-0.00415097	87.05	-0.00387038	84.75	-0.00349359	86.95	-0.00396607
87.65	-0.00416901	88.25	-0.00424264	85.85	-0.00413735	86.65	-0.00419746	85.85	-0.00419886	85.85	-0.00384604	86.75	-0.00416501	87.15	-0.00388601	84.85	-0.00350916	87.05	-0.00397993
87.75	-0.00416416	88.35	-0.00423814	86	-0.00413897	86.75	-0.00419266	85.95	-0.00421198	85.95	-0.00385562	86.85	-0.00417633	87.25	-0.00387228	84.95	-0.00352803	87.15	-0.00399534
87.85	-0.00418314	88.45	-0.00423682	86.15	-0.00415278	86.85	-0.00420251	86.05	-0.00422854	86.05	-0.00386091	87	-0.00419571	87.35	-0.00387468	85.05	-0.00355435	87.25	-0.00400102
87.95	-0.00419417	88.6	-0.00423484	86.25	-0.00416518	86.95	-0.00421105	86.2	-0.00423424	86.15	-0.00386889	87.15	-0.00420576	87.45	-0.00388418	85.15	-0.00356576	87.4	-0.00401101
88.05	-0.00418314	88.8	-0.00423218	86.35	-0.00417151	87.1	-0.00420007	86.35	-0.00424885	86.25	-0.00387755	87.25	-0.00421041	87.55	-0.00387233	85.25	-0.00356685	87.55	-0.00402064
88.15	-0.0041952	88.95	-0.00422372	86.45	-0.00417929	87.25	-0.0042096	86.45	-0.00426091	86.35	-0.00388632	87.35	-0.00423395	87.65	-0.0038742	85.35	-0.00356616	87.65	-0.00403428
88.25	-0.00420525	89.1	-0.00421473	86.55	-0.00418174	87.35	-0.00421557	86.55	-0.0042744	86.45	-0.00390086	87.45	-0.00423914	87.75	-0.00387407	85.45	-0.00358512	87.75	-0.00403677
88.35	-0.00421243	89.25	-0.00421286	86.7	-0.00418644	87.45	-0.00421449	86.65	-0.00428689	86.55	-0.00391386	87.55	-0.00425267	87.85	-0.00387438	85.55	-0.00361406	87.85	-0.00404902
88.45	-0.004219	89.35	-0.00419776	86.85	-0.00419773	87.6	-0.0042208	86.75	-0.0042991	86.65	-0.00392837	87.65	-0.004249	87.95	-0.0038744	85.65	-0.00363451	87.95	-0.00405649
88.55	-0.00422773	89.45	-0.00418755	86.95	-0.0042023	87.75	-0.00422859	86.85	-0.00431879	86.8	-0.00394224	87.8	-0.00425495	88.05	-0.00387813	85.75	-0.00366033	88.05	-0.00404425
88.65	-0.0042327	89.55	-0.0041844	87.05	-0.00420987	87.85	-0.0042311	86.95	-0.00433629	86.95	-0.00395526	87.95	-0.00425865	88.15	-0.00385721	85.85	-0.00365412	88.15	-0.00404984
88.75	-0.00423802	89.65	-0.00417608	87.15	-0.00421377	88	-0.00423116	87.05	-0.0043568	87.05	-0.00397474	88.05	-0.00426504	88.25	-0.0038513	85.95	-0.00368159	88.25	-0.00405184
88.85	-0.00425056	89.75	-0.00416799	87.25	-0.0042161	88.15	-0.00423235	87.15	-0.00436431	87.15	-0.00399238	88.2	-0.00426247	88.35	-0.00383057	86.05	-0.00369453	88.35	-0.00405361
88.95	-0.00423365	89.9	-0.00413218	87.35	-0.0042136	88.3	-0.00422914	87.25	-0.00439646	87.25	-0.00401326	88.35	-0.00426113	88.45	-0.00383023	86.15	-0.00370973	88.45	-0.0040584
89.05	-0.00423318	90.05	-0.00411459	87.45	-0.00421093	88.45	-0.00422679	87.35	-0.00442327	87.4	-0.00403138	88.45	-0.00425321	88.55	-0.00380766	86.25	-0.00372078	88.55	-0.00406591
89.15	-0.00423208	90.2	-0.00409614	87.55	-0.00421024	88.6	-0.00422471	87.45	-0.00444436	87.6	-0.00402038	88.55	-0.0042487	88.65	-0.00380397	86.4	-0.00373883	88.65	-0.00406831
89.25	-0.00423615	90.35	-0.00408076	87.65	-0.0042013	88.75	-0.00422718	87.6	-0.00446148	87.75	-0.00402629	88.65	-0.00424892	88.8	-0.00379544	86.55	-0.00375148	88.75	-0.0040721
89.35	-0.0042463	90.45	-0.00405337	87.75	-0.00419299	88.85	-0.00422504	87.75	-0.00447503	87.9	-0.00403871	88.75	-0.00424982	88.95	-0.00378449	86.65	-0.00376981	88.85	-0.00405078
89.45	-0.00422529	90.6	-0.00402606	87.85	-0.00418543	88.95	-0.00420151	87.85	-0.00448635	88.05	-0.00404392	88.85	-0.004249	89.05	-0.00378089	86.75	-0.00378928	88.95	-0.00404573
89.55	-0.00422959	90.75	-0.00400262	87.95	-0.00418203	89.1	-0.00419978	87.95	-0.00449907	88.15	-0.00404874	88.95	-0.0042521	89.15	-0.00377242	86.85	-0.00379375	89.05	-0.0040415
89.65	-0.00422965	90.9	-0.00398192	88.05	-0.00417421	89.3	-0.0041876	88.1	-0.00450146	88.3	-0.00406109	89.05	-0.0042446	89.25	-0.00374296	86.95	-0.0038078	89.15	-0.00404324
89.75	-0.00422765	91.05	-0.00395567	88.15	-0.00416898	89.45	-0.00416034	88.25	-0.00450645	88.45	-0.00406483	89.15	-0.00424862	89.35	-0.00373433	87.05	-0.00382149	89.25	-0.00404215
89.85	-0.00422694	91.15	-0.00393111	88.25	-0.00415595	89.6	-0.00415546	88.35	-0.00451113	88.6	-0.00407298	89.25	-0.00424181	89.5	-0.00372584	87.15	-0.00382093	89.35	-0.00403832
89.95	-0.00420421	91.25	-0.00390568	88.4	-0.00414037	89.75	-0.00414582	88.45	-0.00451614	88.8	-0.00407876	89.35	-0.0042358	89.65	-0.00371246	87.25	-0.00383626	89.45	-0.00403476
90.05	-0.0042003	91.35	-0.00387769	88.55	-0.00413093	89.85	-0.00413671	88.55	-0.00451845	88.95	-0.00407363	89.45	-0.00422711	89.75	-0.0036793	87.35	-0.00384923	89.55	-0.00403265
90.15	-0.00420076	91.45	-0.00385471	88.65	-0.00409914	90	-0.00412496	88.65	-0.00451553	89.05	-0.00407365	89.55	-0.00422041	89.85	-0.00366974	87.45	-0.00385644	89.65	-0.00403154
90.25	-0.00419816	91.55	-0.00382269	88.75	-0.0040843	90.15	-0.00411062	88.75	-0.00451488	89.15	-0.00407796	89.65	-0.00421596	89.95	-0.00365128	87.55	-0.00386703	89.75	-0.00403285
90.35	-0.00419185	91.65	-0.00378836	88.85	-0.00407746	90.3	-0.00410513	88.85	-0.00451306	89.3	-0.00407669	89.75	-0.00420351	90.05	-0.00363341	87.7	-0.00387526	89.85	-0.00401868
90.45	-0.00418485	91.75	-0.00373493	88.95	-0.00405937	90.45	-0.00408919	88.95	-0.00448616	89.45	-0.00408004	89.85	-0.00419896	90.2	-0.00361583	87.85	-0.00388297	89.95	-0.00401105
90.55	-0.00417754	91.85	-0.00369962	89.05	-0.00404439	90.55	-0.00407361	89.05	-0.00447958	89.55	-0.00407523	89.95	-0.00418813	90.35	-0.00360089	88	-0.00388946	90.05	-0.00399951
90.65	-0.00417427	91.95	-0.00367044	89.15	-0.00403099	90.65	-0.00406333	89.15	-0.00445066	89.7	-0.00407354	90.05	-0.00417851	90.45	-0.00356903	88.15	-0.00388465	90.15	-0.00399439
90.75	-0.00414523	92.05	-0.00361743	89.25	-0.00401477	90.75	-0.00404821	89.25	-0.0044377	89.85	-0.00406786	90.15	-0.00416712	90.55	-0.00354981	88.25	-0.00388704	90.25	-0.00398124
90.85	-0.00413298	92.15	-0.00358182	89.35	-0.00400057	90.85	-0.00401293	89.35	-0.00442089	89.95	-0.00406684	90.25	-0.00415421	90.65	-0.003531	88.4	-0.00388006	90.35	-0.0039699
90.95	-0.00412632	92.25	-0.00355197	89.45	-0.0039839	90.95	-0.00399991	89.45	-0.00440374	90.05	-0.00406441	90.35	-0.00413959	90.75	-0.00349453	88.55	-0.00387651	90.45	-0.00395439
91.05	-0.00412219	92.35	-0.00351849	89.55	-0.00396425	91.05	-0.00398344	89.55	-0.00438321	90.15	-0.00405648	90.45	-0.00411991	90.85	-0.00347079	88.65	-0.00385623	90.55	-0.00394119
91.15	-0.00408777	92.45	-0.00345987	89.65	-0.00394514	91.2	-0.00396409	89.65	-0.00436566	90.25	-0.00404776	90.55	-0.00410916	90.95	-0.00345563	88.75	-0.0038449	90.65	-0.00392695
91.25	-0.00407546	92.55	-0.00342164	89.75	-0.00392278	91.35	-0.0039237	89.75	-0.00434587	90.35	-0.00403927	90.65	-0.00409147	91.05	-0.0034334	88.85	-0.00383744	90.75	-0.00391655
91.35	-0.00406603	92.65	-0.00338675	89.85	-0.00390165	91.45	-0.00390085	89.85	-0.00432584	90.45	-0.00400955	90.75	-0.00407138	91.15	-0.0034075	89	-0.00382552	90.85	-0.00389884
91.45	-0.00402838	92.75	-0.00334795	89.95	-0.00388405	91.55	-0.00387999	89.95	-0.00427952	90.55	-0.00400323	90.85	-0.00405872	91.25	-0.00338875	89.15	-0.00381179	90.95	-0.00388804
91.55	-0.00401186	92.85	-0.00331019	90.1	-0.00386818	91.7	-0.00385589	90.1	-0.00425475	90.65	-0.00398791	90.95	-0.0040384	91.4	-0.00337245	89.25	-0.0037952	91.05	-0.0038733
91.65	-0.00399807	92.95	-0.00327994	90.25	-0.00384789	91.85	-0.00383293	90.25	-0.00422476	90.75	-0.0039774	91.05	-0.00401996	91.55	-0.00334759	89.4	-0.00377943	91.15	-0.0038596
91.75	-0.00398361	93.05	-0.00324578	90.4	-0.00382316	91.95	-0.00381229	90.35	-0.00420128	90.85	-0.00396667	91.15	-0.00400521	91.65	-0.00330779	89.55	-0.00376358	91.25	-0.00383953
91.85	-0.003969	93.15	-0.0032135	90.55	-0.00379692	92.05	-0.00379173	90.5	-0.00417537	90.95	-0.00393399	91.25	-0.00396715	91.75	-0.00328444	89.7	-0.0037468	91.35	-0.00382372
91.95	-0.00395288	93.25	-0.00317214	90.65	-0.00376861	92.2	-0.0037734	90.65	-0.00414111	91.05	-0.00392411	91.35	-0.00394873	91.9	-0.0032625	89.85	-0.00372334	91.45	-0.00381116
92.05	-0.00391464	93.35	-0.0031378	90.75	-0.00374597	92.35	-0.00375497	90.75	-0.00410551	91.2	-0.00390609	91.45	-0.00391106	92.05	-0.00324086	89.95	-0.00370306	91.55	-0.00380116
92.15	-0.00387604	93.45	-0.00310705	90.9	-0.0037159	92.45	-0.00373364	90.85	-0.00407504	91.35	-0.00389844	91.55	-0.00387047	92.15	-0.00322318	90.05	-0.00368523	91.65	-0.00378617
92.25	-0.00385258	93.55	-0.00307531	91.05	-0.00369033	92.6	-0.00370757	90.95	-0.00404086	91.45	-0.00388255	91.65	-0.00385548	92.25	-0.00319485	90.2	-0.00366331	91.75	-0.00376973
92.35	-0.00383525	93.65	-0.00301683	91.2	-0.00366133	92.75	-0.00368566	91.05	-0.00400799	91.55	-0.00386687	91.75	-0.00381239	92.35	-0.00317424	90.35	-0.00363931	91.85	-0.00373352
92.45	-0.00381733	93.75	-0.00298663	91.4	-0.00363129	92.85	-0.00365672	91.15	-0.0039737	91.65	-0.00385711	91.85	-0.00378901	92.45	-0.00315213	90.45	-0.00361386	91.95	-0.00372089
92.55	-0.00377244	93.85	-0.00294941	91.6	-0.00360557	92.95	-0.00363213	91.25	-0.00393558	91.75	-0.00384276	91.95	-0.00376756	92.55	-0.00313114	90.55	-0.00359122	92.05	-0.00367821
92.65	-0.00374683	93.95	-0.00291145	91.75	-0.00357962	93.05	-0.00360482	91.35	-0.00389302	91.85	-0.00382568	92.05	-0.00374567	92.65	-0.00311338	90.7	-0.00355909	92.2	-0.00363955
92.75	-0.00371959	94.05	-0.00287524	91.85	-0.00355027	93.15	-0.00357868	91.45	-0.00383277	91.95	-0.00381122	92.15	-0.00372702	92.8	-0.00309335	90.85	-0.00352563	92.35	-0.00361306
92.85	-0.0036971	94.15	-0.0028428	91.95	-0.00351825	93.25	-0.00355265	91.55	-0.00378728	92.05	-0.0037918	92.25	-0.00371215	92.95	-0.00306942	90.95	-0.00349306	92.45	-0.00357391
92.95	-0.00366837	94.25	-0.00280516	92.1	-0.00348759	93.35	-0.00353448	91.65	-0.00374528	92.15	-0.00377977	92.35	-0.00366807	93.1	-0.00302627	91.05	-0.00345852	92.55	-0.00355208
93.05	-0.00364214	94.35	-0.00274863	92.3	-0.0034568	93.45	-0.00350382	91.75	-0.00369812	92.25	-0.00377529	92.45	-0.00362284	93.25	-0.00299699	91.15	-0.00342249	92.65	-0.00352513
93.15	-0.00361696	94.45	-0.00271172	92.45	-0.00341903	93.55	-0.00348194	91.85	-0.00365974	92.35	-0.00376252	92.55	-0.00359697	93.35	-0.00297611	91.25	-0.00338701	92.8	-0.00348224
93.25	-0.00359431	94.55	-0.00265375	92.55	-0.00339001	93.65	-0.00343834	91.95	-0.00361431	92.45	-0.00374954	92.65	-0.00357835	93.45	-0.00295219	91.35	-0.00334834	92.95	-0.00345846
93.35	-0.00357344	94.65	-0.00259373	92.65	-0.00335385	93.75	-0.00341469	92.05	-0.00354807	92.55	-0.00371494	92.75	-0.0035293	93.55	-0.00293178	91.5	-0.00331483	93.05	-0.00343676
93.45	-0.00354925	94.75	-0.00255906	92.75	-0.00332489	93.85	-0.0033858	92.15	-0.00350769	92.65	-0.00367908	92.85	-0.00350393	93.65	-0.00290858	91.65	-0.00327658	93.15	-0.00340542
93.55	-0.0035253	94.85	-0.00252523	92.85	-0.00328854	93.95	-0.0033688	92.3	-0.00346284	92.75	-0.00366632	92.95	-0.00345786	93.75	-0.00288641	91.75	-0.00323836	93.25	-0.00337657
93.65	-0.00350268	94.95	-0.00249049	92.95	-0.00325365	94.05	-0.00334669	92.45	-0.00341101	92.85	-0.00362771	93.05	-0.00342842	93.85	-0.00285757	91.85	-0.00320392	93.35	-0.00333024
93.75	-0.00347875			93.1	-0.00322191	94.15	-0.00332938	92.55	-0.0033674	92.95	-0.00361134	93.15	-0.00337898	93.95	-0.00283043	91.95	-0.00316291	93.45	-0.00330587
93.85	-0.00343109			93.25	-0.00319032	94.25	-0.00330347	92.65	-0.00331269	93.05	-0.00359626	93.25	-0.00334957	94.1	-0.00280397	92.05	-0.00312017	93.55	-0.00328143
93.95	-0.00340757			93.35	-0.00316265	94.35	-0.0032789	92.75	-0.0032617	93.15	-0.00357814	93.35	-0.00329937	94.25	-0.00278176	92.15	-0.00308451	93.65	-0.00324753
94.05	-0.00337778			93.45	-0.00312928	94.45	-0.00326245	92.85	-0.0032128	93.25	-0.00356016	93.45	-0.00327151	94.35	-0.00275433	92.25	-0.00304806	93.75	-0.00321877
94.15	-0.00334622			93.55	-0.00309646	94.55	-0.00323797	92.95	-0.0031633	93.35	-0.00353389	93.55	-0.00324307	94.45	-0.00273131	92.35	-0.00300798	93.9	-0.00319265
94.25	-0.00331798			93.65	-0.00305832	94.65	-0.00322191	93.05	-0.00309088	93.45	-0.00351319	93.65	-0.0031906	94.55	-0.00269993	92.45	-0.0029645	94.1	-0.00316305
94.35	-0.00328918			93.75	-0.00302635	94.75	-0.00320116	93.15	-0.00304179	93.55	-0.00349357	93.75	-0.00315835	94.65	-0.00267426	92.55	-0.00292023	94.25	-0.0031288
94.45	-0.00326478			93.85	-0.00297299	94.85	-0.00318196	93.25	-0.00299433	93.65	-0.00347804	93.85	-0.00313809	94.75	-0.0026504	92.65	-0.00288024	94.4	-0.00309962
94.55	-0.00324294			93.95	-0.00291848	94.95	-0.00316144	93.35	-0.00293996	93.75	-0.00345975	93.95	-0.00308645	94.85	-0.00262357	92.75	-0.00283168	94.55	-0.00307196
94.65	-0.0032189			94.05	-0.00288534			93.45	-0.00289225	93.85	-0.00344303	94.05	-0.00305259	94.95	-0.00259014	92.85	-0.00278268	94.65	-0.00304414
94.75	-0.00319337			94.15	-0.00285586			93.55	-0.00284124	93.95	-0.00342691	94.15	-0.00302666	95.05	-0.00256325	92.95	-0.00274136	94.75	-0.0030226
94.85	-0.00316617			94.25	-0.00280295			93.65	-0.00279064	94.05	-0.00341184	94.3	-0.00299868			93.05	-0.00270075	94.85	-0.00299245
94.95	-0.00314201			94.35	-0.0027682			93.75	-0.00274216	94.15	-0.00339247	94.45	-0.00294886			93.15	-0.00265485	94.95	-0.00296459
				94.45	-0.00273881			93.85	-0.002668	94.25	-0.00337075	94.55	-0.00291451			93.25	-0.00261107	95.05	-0.00291829
				94.55	-0.00271158			93.95	-0.00261214	94.35	-0.00334717	94.7	-0.00288563			93.35	-0.00256767
				94.65	-0.00268157			94.05	-0.00255449	94.45	-0.00332521	94.85	-0.00286051			93.45	-0.00252563
				94.75	-0.0026441			94.15	-0.00250902	94.55	-0.0033087	94.95	-0.00282857			93.55	-0.00247627
				94.85	-0.00258765			94.25	-0.00245987	94.65	-0.00329013	95.05	-0.00280579			93.65	-0.00242789
				94.95	-0.00255973			94.35	-0.00241276	94.75	-0.00327642					93.75	-0.0023895
								94.45	-0.00236618	94.85	-0.00323592					93.85	-0.00234775
								94.55	-0.00232126	94.95	-0.00321573					93.95	-0.00230217
								94.65	-0.00227643	95.05	-0.00319817					94.05	-0.00225532
								94.8	-0.00222822							94.15	-0.00221379
								95	-0.0021801							94.25	-0.00216823
																94.35	-0.00212529
																94.45	-0.00206258
																94.55	-0.00201551
																94.65	-0.00197456
																94.75	-0.00193509
																94.85	-0.00189912
																95	-0.0018605

## Sheet: Figure_S3B
Figure S3 First order derivatives of the melting curves of PC1/3-prodomain variants at A) pH 6.0 and B) 7.4 as well as of furin:PC1/3-prodomain complexes at C) pH 6.0 and D) pH 7.4. (M = mutant, WT = wild-type)
Figure S3B
T in °C	M1	T in °C	M2	T in °C	M3	T in °C	M4	T in °C	M5	T in °C	M6	T in °C	M7	T in °C	M8	T in °C	M9	T in °C	M10
35.2	0.00624139	35.25	0.000704292	35.25	0.00538571	35.2	0.00461419	35.25	0.00183595	35.25	0.000581333	35.2	0.00070052	35.15	-0.000326988	35.25	-0.000774727	35.2	-0.000597535
35.35	0.00642111	35.35	0.000829191	35.35	0.00551594	35.35	0.00477411	35.35	0.00189496	35.35	0.000620602	35.4	0.000746771	35.3	-0.000325727	35.4	-0.000775843	35.35	-0.000603078
35.45	0.00660657	35.5	0.000861776	35.45	0.00565483	35.45	0.005067	35.45	0.00196125	35.45	0.000659146	35.55	0.000794763	35.45	-0.000321096	35.6	-0.000777117	35.45	-0.00060896
35.6	0.00679801	35.65	0.000992431	35.6	0.00579942	35.6	0.00523099	35.6	0.00215231	35.6	0.000704222	35.65	0.00084485	35.55	-0.000317986	35.75	-0.000778888	35.6	-0.000612289
35.75	0.00699798	35.75	0.00112497	35.8	0.00606967	35.75	0.00539971	35.75	0.00234269	35.75	0.000826594	35.75	0.000898502	35.65	-0.000315151	35.85	-0.000780274	35.75	-0.000615784
35.85	0.00720629	35.85	0.00115333	35.95	0.0062164	35.9	0.00557527	35.85	0.00241035	35.85	0.000875478	35.85	0.000959156	35.75	-0.000308174	35.95	-0.000780351	35.9	-0.000616791
35.95	0.00755104	36	0.00129164	36.05	0.00636999	36.05	0.00575729	35.95	0.00248701	36	0.000925468	35.95	0.00102182	35.85	-0.000300992	36.05	-0.00078075	36.05	-0.000614535
36.05	0.00776235	36.15	0.00132691	36.15	0.00652894	36.15	0.00594838	36.05	0.00269512	36.15	0.000978231	36.05	0.0010871	35.95	-0.000292004	36.15	-0.000778845	36.15	-0.000612342
36.15	0.00798199	36.3	0.00136599	36.25	0.00669173	36.25	0.00614313	36.2	0.00277605	36.25	0.00103614	36.2	0.00115852	36.05	-0.000281243	36.25	-0.000778324	36.25	-0.00056612
36.25	0.00820902	36.45	0.0014115	36.35	0.00686094	36.35	0.00647687	36.4	0.00286569	36.35	0.00109567	36.35	0.00123174	36.15	-0.000270075	36.35	-0.000775404	36.35	-0.000519286
36.35	0.00843508	36.55	0.00146105	36.45	0.00703609	36.45	0.00667567	36.55	0.00296159	36.45	0.00116085	36.45	0.00139513	36.25	-0.000258225	36.45	-0.000772985	36.45	-0.000519587
36.45	0.00867089	36.65	0.00151678	36.55	0.00721745	36.55	0.00688139	36.65	0.00319687	36.55	0.00122777	36.55	0.00146891	36.35	-0.000243124	36.55	-0.000767614	36.55	-0.000515379
36.55	0.0089126	36.75	0.0015747	36.65	0.00752827	36.65	0.00709379	36.75	0.00329756	36.65	0.00130192	36.65	0.00154798	36.45	-0.000227116	36.65	-0.000763617	36.65	-0.000460933
36.65	0.00928751	36.9	0.0016438	36.75	0.00771424	36.75	0.00730739	36.85	0.00340795	36.75	0.00137659	36.75	0.00162845	36.6	-0.000210207	36.75	-0.00075628	36.75	-0.000453009
36.75	0.00953229	37.05	0.00183868	36.85	0.00790355	36.85	0.00752995	36.95	0.00352337	36.85	0.00145867	36.85	0.00171472	36.75	-0.000194227	36.85	-0.000747966	36.85	-0.000395059
36.85	0.00990629	37.15	0.00191047	36.95	0.00809718	37	0.00776068	37.05	0.00364822	36.95	0.00163387	36.95	0.00180683	36.85	-0.000175978	36.95	-0.000716597	36.95	-0.000386834
36.95	0.0101535	37.25	0.00199052	37.05	0.00829948	37.15	0.00812775	37.15	0.00378217	37.05	0.00171416	37.05	0.00190157	36.95	-0.000159249	37.05	-0.000708671	37.05	-0.000324228
37.05	0.0105278	37.35	0.00207751	37.15	0.0086293	37.25	0.00835856	37.25	0.00406673	37.15	0.00179913	37.15	0.00210059	37.1	-9.23115e-05	37.15	-0.000698315	37.15	-0.000314308
37.15	0.0108958	37.5	0.00217279	37.25	0.00882864	37.35	0.00859361	37.35	0.00420972	37.25	0.00189091	37.25	0.0021996	37.3	-7.39884e-05	37.25	-0.000684834	37.25	-0.000303281
37.25	0.0111359	37.65	0.00227318	37.35	0.00903184	37.45	0.00883323	37.45	0.00435794	37.4	0.0019847	37.35	0.00230095	37.45	-5.1913e-05	37.35	-0.000676281	37.35	-0.000288883
37.35	0.0115022	37.8	0.00238327	37.45	0.00924209	37.55	0.00908146	37.6	0.00451787	37.55	0.00208298	37.45	0.00240883	37.55	-2.82957e-05	37.45	-0.000663341	37.45	-0.000269879
37.45	0.011744	37.95	0.00263304	37.55	0.00946126	37.65	0.0094663	37.75	0.00482736	37.65	0.00218841	37.55	0.00251992	37.7	-5.92028e-06	37.55	-0.000647727	37.55	-0.000187282
37.55	0.0119891	38.05	0.00274728	37.65	0.00968216	37.75	0.00971608	37.9	0.00499014	37.75	0.00229552	37.65	0.00263691	37.85	1.77946e-05	37.65	-0.000632146	37.65	-0.000166084
37.65	0.0122401	38.15	0.00286892	37.75	0.00990625	37.85	0.0100998	38.05	0.00516303	37.85	0.00240947	37.75	0.00275949	37.95	4.72121e-05	37.75	-0.00058417	37.75	-7.89449e-05
37.75	0.0126103	38.25	0.00313711	37.85	0.0101342	37.95	0.0103488	38.15	0.00534604	37.95	0.00252544	37.85	0.00288676	38.1	0.00013266	37.85	-0.000567069	37.85	-5.73487e-05
37.85	0.0128544	38.35	0.00326394	37.95	0.0104901	38.05	0.0105993	38.25	0.0056816	38.05	0.00264802	37.95	0.00301619	38.25	0.000159618	37.95	-0.00054885	37.95	-2.78041e-05
37.95	0.0131028	38.45	0.00354075	38.05	0.0107179	38.15	0.0109864	38.4	0.00586394	38.15	0.00277263	38.05	0.00315296	38.35	0.000189548	38.05	-0.000528066	38.05	2.91901e-06
38.05	0.0133532	38.55	0.00367284	38.15	0.0110723	38.25	0.011241	38.55	0.00605689	38.25	0.00290481	38.15	0.00329623	38.45	0.00022299	38.15	-0.00050805	38.2	4.02549e-05
38.15	0.0137207	38.65	0.00381306	38.25	0.0112977	38.35	0.0116245	38.7	0.00625784	38.35	0.00303874	38.25	0.00344007	38.55	0.000257158	38.25	-0.00048594	38.35	7.9164e-05
38.25	0.0139697	38.75	0.00410629	38.35	0.0115281	38.5	0.011873	38.85	0.00646794	38.45	0.00317905	38.35	0.00358989	38.65	0.000294929	38.35	-0.00046295	38.5	0.00012365
38.35	0.0142195	38.85	0.004255	38.45	0.0117588	38.65	0.0121255	38.95	0.00668503	38.55	0.00332295	38.45	0.00374601	38.75	0.000335153	38.5	-0.000434909	38.7	0.000171361
38.45	0.014472	39	0.00440978	38.55	0.0119931	38.75	0.0125089	39.05	0.00690936	38.65	0.00347371	38.55	0.0039105	38.85	0.000380105	38.65	-0.00040861	38.85	0.000222319
38.55	0.0148329	39.15	0.00457276	38.65	0.0122301	38.85	0.0127606	39.2	0.00713909	38.75	0.00362575	38.65	0.00407642	38.95	0.000427595	38.75	-0.000379665	38.95	0.00035055
38.65	0.0150794	39.3	0.00474184	38.75	0.0124698	38.95	0.0130149	39.35	0.00737677	38.85	0.00378453	38.75	0.00424933	39.1	0.000476421	38.85	-0.000350859	39.05	0.000403556
38.75	0.0153274	39.45	0.00491997	38.85	0.0127141	39.05	0.0132752	39.45	0.00777439	38.95	0.00394888	38.85	0.00442458	39.25	0.00052993	38.95	-0.000318844	39.15	0.000461054
38.85	0.0155763	39.55	0.00525943	38.95	0.0129637	39.15	0.0135366	39.55	0.00801593	39.1	0.00411947	38.95	0.00460299	39.35	0.000586192	39.05	-0.000287328	39.25	0.000521082
38.95	0.0158225	39.65	0.00544749	39.05	0.0133289	39.25	0.0137965	39.65	0.00826678	39.25	0.0042938	39.05	0.00479163	39.45	0.000644453	39.15	-0.000251575	39.4	0.000585892
39.05	0.0160721	39.75	0.00564262	39.15	0.0135749	39.35	0.0141829	39.75	0.00852497	39.35	0.00447187	39.15	0.00510771	39.55	0.000785357	39.3	-0.000213785	39.55	0.000659381
39.2	0.0163172	39.85	0.00584139	39.25	0.0138185	39.45	0.0144433	39.85	0.00894146	39.45	0.00465913	39.25	0.0052934	39.65	0.000845071	39.45	-0.000176051	39.65	0.000735401
39.35	0.0165632	39.95	0.00605208	39.35	0.01418	39.55	0.0147042	39.95	0.009203	39.6	0.00484761	39.35	0.00548502	39.75	0.000912122	39.55	-0.000134784	39.75	0.000817979
39.5	0.0169014	40.05	0.0062694	39.45	0.0144207	39.65	0.015085	40.05	0.00946684	39.75	0.00503946	39.45	0.00568394	39.85	0.00106187	39.65	-9.24575e-05	39.85	0.000903192
39.65	0.0171339	40.15	0.00665101	39.55	0.0147719	39.75	0.0153396	40.2	0.00989189	39.85	0.00523908	39.55	0.00588708	39.95	0.00112592	39.75	-4.60813e-05	39.95	0.00107932
39.8	0.0173653	40.25	0.0068722	39.65	0.0150049	39.9	0.0155962	40.35	0.0101605	39.95	0.00544438	39.65	0.00609629	40.05	0.00119732	39.85	-8.57626e-08	40.05	0.00125316
39.95	0.0175918	40.35	0.00725918	39.75	0.0152365	40.1	0.0158508	40.5	0.0104355	40.05	0.00565503	39.75	0.00630798	40.15	0.00127124	39.95	5.06055e-05	40.15	0.00133834
40.05	0.0178144	40.45	0.00748622	39.85	0.0155791	40.25	0.0161031	40.7	0.0107137	40.15	0.00587247	39.85	0.0066562	40.25	0.0013482	40.05	0.000104099	40.25	0.00142845
40.2	0.0181243	40.6	0.00772115	39.95	0.0158038	40.35	0.0163547	40.85	0.0109979	40.25	0.0060918	39.95	0.00687006	40.35	0.00151958	40.15	0.000159652	40.35	0.00152398
40.4	0.0183351	40.75	0.00796704	40.05	0.01603	40.45	0.0167178	40.95	0.0114399	40.35	0.00631465	40.05	0.00708566	40.45	0.00159863	40.3	0.000274502	40.5	0.00162541
40.55	0.0185415	40.85	0.00821751	40.15	0.0162538	40.55	0.0169616	41.05	0.0117243	40.45	0.00654482	40.15	0.00730791	40.55	0.00168002	40.45	0.000330684	40.65	0.00173217
40.65	0.0187422	41	0.00863234	40.25	0.0164789	40.65	0.0172022	41.15	0.0120144	40.55	0.00678253	40.25	0.00753964	40.65	0.00176956	40.55	0.000389235	40.75	0.00184059
40.75	0.0190236	41.15	0.00888888	40.35	0.0166998	40.75	0.017444	41.25	0.0123117	40.65	0.00702096	40.35	0.00777304	40.75	0.00186224	40.65	0.000451561	40.85	0.00195388
40.9	0.0192103	41.3	0.00914894	40.45	0.016924	40.85	0.0176828	41.4	0.0126124	40.75	0.00726703	40.45	0.00801188	40.85	0.00196121	40.75	0.000516115	40.95	0.00217228
41.05	0.0193909	41.5	0.00941864	40.55	0.0171437	40.95	0.0180232	41.6	0.0129178	40.85	0.00751323	40.55	0.00838645	40.95	0.00206265	40.85	0.000584191	41.1	0.00229125
41.15	0.0196461	41.65	0.00985005	40.65	0.0174612	41.1	0.018253	41.75	0.0132233	41	0.00776583	40.65	0.00862336	41.05	0.00227101	40.95	0.000652803	41.25	0.00241167
41.25	0.0198098	41.75	0.0101199	40.75	0.0176731	41.25	0.0184739	41.85	0.013677	41.15	0.00801979	40.75	0.00886696	41.15	0.00237542	41.05	0.00072333	41.35	0.00254184
41.35	0.0200433	41.85	0.0103947	40.85	0.0178815	41.35	0.0187901	41.95	0.0139832	41.25	0.00828057	40.85	0.00911403	41.25	0.0025885	41.15	0.000796922	41.5	0.00267565
41.5	0.0201906	41.95	0.0108328	40.95	0.0180845	41.5	0.0189989	42.05	0.0142935	41.35	0.00854471	40.95	0.00936647	41.35	0.00269384	41.25	0.000873471	41.7	0.0028189
41.65	0.0203275	42.05	0.0111075	41.05	0.01838	41.65	0.0192986	42.2	0.0147436	41.45	0.00881352	41.05	0.00962157	41.45	0.00280482	41.35	0.000950365	41.85	0.00296526
41.75	0.0204578	42.15	0.01139	41.15	0.0185723	41.75	0.0194936	42.35	0.0150463	41.55	0.00908611	41.15	0.00988111	41.55	0.00291996	41.45	0.0010315	41.95	0.00311321
41.85	0.0206503	42.25	0.0116774	41.25	0.0187627	41.85	0.0197754	42.5	0.0153508	41.65	0.00936407	41.25	0.0102734	41.65	0.003041	41.55	0.00111632	42.05	0.00337134
41.95	0.0207565	42.4	0.0121259	41.35	0.0189497	41.95	0.0199492	42.65	0.0156557	41.75	0.00964417	41.35	0.0105289	41.75	0.00316856	41.7	0.00120228	42.15	0.00352217
42.1	0.0208562	42.6	0.0124165	41.45	0.0191301	42.05	0.0202131	42.75	0.0159614	41.9	0.00992485	41.45	0.0107876	41.85	0.00330179	41.85	0.00129155	42.25	0.00368058
42.25	0.0209501	42.75	0.0127082	41.55	0.0193072	42.15	0.0203718	42.85	0.0162684	42.05	0.0102102	41.55	0.0111794	41.95	0.0034392	41.95	0.00138549	42.35	0.0038418
42.35	0.021035	42.85	0.0130017	41.7	0.0194759	42.25	0.0206118	43	0.0165776	42.15	0.0104987	41.65	0.0114352	42.05	0.00358436	42.05	0.00148078	42.45	0.00400951
42.45	0.0211746	42.95	0.013303	41.85	0.0196424	42.35	0.0207529	43.15	0.0168859	42.25	0.0107865	41.75	0.0116947	42.15	0.00373295	42.15	0.00157865	42.55	0.00418265
42.55	0.0212356	43.05	0.0137583	41.95	0.0198828	42.5	0.0208907	43.25	0.0171988	42.35	0.0110839	41.85	0.0119572	42.25	0.00400458	42.3	0.00168151	42.65	0.00436211
42.7	0.0212846	43.15	0.0140604	42.1	0.0200284	42.65	0.0210184	43.35	0.0175078	42.45	0.0113786	41.95	0.0123468	42.35	0.0041537	42.45	0.0017869	42.75	0.00465201
42.85	0.0213216	43.25	0.0145078	42.25	0.0201691	42.75	0.0212166	43.45	0.0178181	42.55	0.0116747	42.1	0.0127292	42.45	0.00431096	42.55	0.00189391	42.85	0.00483037
42.95	0.0213533	43.35	0.0148059	42.35	0.020304	42.85	0.0213242	43.55	0.0181248	42.65	0.0119724	42.25	0.0129812	42.55	0.00447374	42.65	0.00200697	42.95	0.00501215
43.05	0.0213729	43.45	0.0151084	42.5	0.0205032	43	0.0214247	43.7	0.0184328	42.75	0.0122735	42.4	0.0132308	42.65	0.0046424	42.75	0.00212372	43.1	0.00520247
43.15	0.0214344	43.6	0.0154092	42.7	0.0206131	43.15	0.0215888	43.85	0.0187399	42.85	0.0125764	42.6	0.0134817	42.75	0.0048132	42.85	0.00224645	43.25	0.00539689
43.3	0.0214264	43.75	0.0157155	42.85	0.0207132	43.25	0.0216632	43.95	0.0190404	42.95	0.012882	42.75	0.0137304	42.85	0.0051125	42.95	0.00236852	43.4	0.00559159
43.45	0.0214127	43.9	0.016021	42.95	0.0208069	43.35	0.0217979	44.05	0.0193397	43.05	0.0131883	42.85	0.0139799	42.95	0.00529116	43.05	0.00249609	43.55	0.00579068
43.55	0.0214153	44.05	0.0163295	43.05	0.020892	43.5	0.0218752	44.15	0.019635	43.15	0.0134989	42.95	0.0142314	43.05	0.0054714	43.15	0.0026313	43.65	0.00599201
43.65	0.0214581	44.2	0.0167676	43.15	0.020975	43.65	0.0219393	44.3	0.0199294	43.25	0.0138091	43.05	0.0146068	43.15	0.00565933	43.25	0.00277245	43.75	0.00619874
43.75	0.0214126	44.4	0.0170628	43.3	0.0210308	43.75	0.0219778	44.5	0.0202099	43.4	0.0141169	43.15	0.0148513	43.25	0.00597583	43.35	0.00291089	43.85	0.00641382
43.85	0.021388	44.55	0.0173583	43.45	0.0211397	43.85	0.022033	44.65	0.0204973	43.55	0.0144307	43.25	0.0151001	43.35	0.00616478	43.45	0.003059	43.95	0.00662635
44	0.0213509	44.7	0.0176495	43.55	0.021194	43.95	0.02205	44.75	0.0207801	43.65	0.0147426	43.35	0.0154633	43.45	0.00635911	43.55	0.00320318	44.05	0.00684974
44.15	0.0213116	44.85	0.0179363	43.65	0.0212464	44.05	0.0220895	44.9	0.0210489	43.75	0.0150515	43.45	0.0157073	43.55	0.00668239	43.65	0.00335092	44.15	0.00707223
44.25	0.0212655	44.95	0.0182297	43.75	0.0212936	44.15	0.0221806	45.05	0.0213201	43.85	0.0153729	43.55	0.0159471	43.65	0.00687759	43.75	0.0035001	44.3	0.00729829
44.35	0.0212521	45.05	0.0185193	43.85	0.0213345	44.3	0.0222059	45.15	0.0215738	43.95	0.0156918	43.65	0.0161844	43.75	0.00707676	43.85	0.00365189	44.5	0.00752754
44.45	0.0211927	45.15	0.0188136	43.95	0.0213652	44.45	0.0222813	45.25	0.0218243	44.05	0.0160116	43.8	0.0164319	43.85	0.00740543	43.95	0.00381147	44.65	0.007758
44.55	0.0211283	45.25	0.0191078	44.05	0.0213867	44.55	0.0222936	45.4	0.0220847	44.15	0.016326	43.95	0.0166708	43.95	0.0076055	44.05	0.0039746	44.75	0.00798964
44.65	0.0210601	45.35	0.0193997	44.2	0.0213994	44.65	0.0222899	45.55	0.022333	44.25	0.0166441	44.05	0.0170187	44.05	0.00781479	44.15	0.00414274	44.9	0.0082214
44.8	0.0210179	45.45	0.0196909	44.35	0.0214628	44.75	0.0222874	45.65	0.0225786	44.35	0.0169613	44.15	0.0172446	44.15	0.0081483	44.25	0.00430977	45.05	0.00846117
44.95	0.0209342	45.6	0.0199793	44.45	0.0215129	44.85	0.0222795	45.75	0.022821	44.45	0.0172785	44.25	0.0174709	44.25	0.00835455	44.35	0.00448244	45.2	0.00870167
45.1	0.0208386	45.75	0.0202657	44.55	0.0215103	44.95	0.0222668	45.85	0.0231518	44.6	0.0175951	44.35	0.0178034	44.35	0.00856794	44.5	0.00465621	45.35	0.00894254
45.25	0.0207358	45.85	0.0205549	44.65	0.0214922	45.1	0.0221987	45.95	0.0233763	44.75	0.0179078	44.45	0.0180217	44.45	0.00878373	44.65	0.00483304	45.5	0.00918269
45.4	0.0206317	45.95	0.0208404	44.8	0.0214629	45.25	0.0221694	46.1	0.0235925	44.85	0.0182212	44.6	0.0182381	44.6	0.00900893	44.75	0.00501494	45.65	0.00942726
45.6	0.0205461	46.05	0.0212283	44.95	0.0214808	45.35	0.0221324	46.25	0.0238033	44.95	0.0185334	44.75	0.0185488	44.75	0.00923404	44.85	0.00519539	45.75	0.00967309
45.75	0.0204167	46.15	0.021488	45.05	0.0214474	45.45	0.0220821	46.35	0.0240085	45.05	0.0188473	44.85	0.0188478	44.85	0.00945777	44.95	0.00538192	45.85	0.00991658
45.9	0.0202799	46.25	0.0217481	45.15	0.0213994	45.55	0.0220711	46.45	0.0242055	45.15	0.019147	44.95	0.0190341	44.95	0.00980993	45.05	0.00567916	45.95	0.0101706
46.05	0.0201398	46.4	0.0219962	45.25	0.0213454	45.7	0.0220142	46.6	0.0243681	45.25	0.0194537	45.05	0.0192243	45.05	0.0100367	45.15	0.00586064	46.1	0.0104223
46.15	0.0199997	46.55	0.0222542	45.35	0.0212848	45.85	0.0219478	46.75	0.0246274	45.35	0.0197568	45.15	0.019407	45.15	0.0102679	45.25	0.00604653	46.25	0.0107812
46.25	0.0198499	46.65	0.0225067	45.45	0.0212134	46	0.0219121	46.85	0.024768	45.45	0.0200583	45.25	0.0195899	45.25	0.0105022	45.4	0.00623684	46.4	0.011026
46.4	0.0196924	46.8	0.022756	45.55	0.0211387	46.15	0.0218302	46.95	0.0249252	45.55	0.0203584	45.35	0.0198558	45.4	0.0107387	45.55	0.0064312	46.55	0.0112675
46.55	0.0195353	46.95	0.0229923	45.7	0.0210635	46.25	0.0217408	47.1	0.0250763	45.65	0.0206555	45.45	0.0200245	45.55	0.0109789	45.65	0.00662873	46.65	0.0115134
46.65	0.0193742	47.1	0.0232238	45.85	0.0210165	46.4	0.0216372	47.25	0.0252149	45.75	0.0209534	45.55	0.0202743	45.65	0.0112147	45.75	0.00682728	46.75	0.0117635
46.75	0.0192329	47.25	0.0234501	46	0.0209206	46.55	0.0215295	47.35	0.0253184	45.85	0.0212441	45.65	0.0204346	45.75	0.0114554	45.85	0.0070305	46.85	0.0120093
46.9	0.0190616	47.35	0.0236671	46.15	0.0208209	46.7	0.021417	47.45	0.0254443	45.95	0.0215374	45.75	0.020582	45.85	0.0118189	45.95	0.00723428	46.95	0.0122555
47.05	0.0188869	47.5	0.0238838	46.25	0.020716	46.85	0.0212982	47.55	0.0255276	46.05	0.0218208	45.85	0.020729	45.95	0.0120591	46.05	0.00744031	47.05	0.0125013
47.15	0.01873	47.65	0.0240919	46.35	0.0206074	46.95	0.0211051	47.65	0.0256349	46.15	0.0221047	45.95	0.0208795	46.05	0.0123024	46.15	0.00764954	47.15	0.0127451
47.25	0.0185522	47.75	0.024291	46.45	0.0204946	47.1	0.020975	47.75	0.0257328	46.25	0.0223871	46.05	0.021091	46.15	0.0125448	46.25	0.00786381	47.25	0.0129879
47.4	0.0183707	47.85	0.0244662	46.55	0.0203721	47.25	0.0208587	47.85	0.0258279	46.35	0.0226616	46.15	0.0212169	46.25	0.0129053	46.35	0.00807875	47.4	0.0132338
47.55	0.0182042	47.95	0.0246602	46.65	0.0202463	47.35	0.0207147	47.95	0.025867	46.45	0.0229335	46.25	0.0213436	46.35	0.0131417	46.45	0.00829464	47.55	0.0134728
47.65	0.0180189	48.05	0.0248866	46.75	0.0201174	47.45	0.0205656	48.1	0.0259409	46.55	0.0232	46.35	0.0214621	46.45	0.0133734	46.55	0.00851087	47.65	0.0137176
47.75	0.0178316	48.2	0.0250486	46.85	0.0199788	47.55	0.0204096	48.25	0.0260063	46.65	0.023467	46.45	0.021572	46.55	0.0136142	46.65	0.0087303	47.75	0.01396
47.85	0.0176443	48.35	0.0251996	47	0.0198429	47.65	0.0202777	48.35	0.0260652	46.75	0.0237061	46.55	0.0216732	46.65	0.0138592	46.75	0.00895488	47.85	0.0141975
47.95	0.0174542	48.45	0.0253506	47.15	0.0197258	47.8	0.0201142	48.45	0.0261133	46.85	0.0239567	46.7	0.0217719	46.8	0.0141019	46.85	0.00918142	47.95	0.0144348
48.05	0.0172782	48.55	0.0254923	47.25	0.0195815	47.95	0.0199498	48.6	0.0261513	46.95	0.024206	46.85	0.0218706	46.95	0.0143479	46.95	0.00940953	48.05	0.0146732
48.15	0.0169833	48.65	0.0256205	47.4	0.0194306	48.05	0.0197972	48.75	0.0261785	47.05	0.0244443	46.95	0.021959	47.05	0.0146959	47.05	0.00964335	48.15	0.014912
48.3	0.0167856	48.75	0.0257389	47.55	0.0192697	48.2	0.0196211	48.85	0.0261949	47.15	0.0246533	47.05	0.0220443	47.2	0.0149248	47.15	0.00987341	48.25	0.0151494
48.45	0.0164789	48.9	0.025853	47.7	0.0191011	48.35	0.0194348	49	0.0262042	47.25	0.0248831	47.15	0.0221171	47.35	0.0151585	47.25	0.0101118	48.4	0.0153781
48.55	0.0162726	49.05	0.0259548	47.85	0.0189364	48.45	0.0192547	49.15	0.0261468	47.35	0.0251111	47.25	0.0221805	47.45	0.0153849	47.35	0.0103478	48.6	0.0156074
48.65	0.0159651	49.2	0.0260453	47.95	0.0187567	48.55	0.0189894	49.25	0.0261386	47.45	0.0253307	47.35	0.022241	47.55	0.0156143	47.45	0.0105845	48.75	0.0158311
48.75	0.0157552	49.35	0.0261332	48.1	0.0185755	48.65	0.0186992	49.35	0.0260589	47.55	0.0255441	47.5	0.0222906	47.65	0.0158427	47.55	0.0108231	48.85	0.0160515
48.9	0.0155529	49.45	0.0262077	48.25	0.0183933	48.75	0.0184936	49.45	0.0259636	47.65	0.0258578	47.65	0.0223365	47.8	0.0160755	47.65	0.0111776	48.95	0.0162702
49.05	0.0152252	49.55	0.0262304	48.35	0.0182099	48.9	0.018282	49.6	0.0259142	47.75	0.0260486	47.75	0.0223704	47.95	0.0162994	47.8	0.011409	49.05	0.0164841
49.15	0.0148888	49.65	0.026287	48.45	0.0180254	49.05	0.0180743	49.75	0.0258617	47.85	0.0263394	47.85	0.0223973	48.05	0.0165176	47.95	0.0116467	49.15	0.0166846
49.25	0.0146636	49.8	0.0263382	48.55	0.0178352	49.15	0.0178704	49.85	0.0258108	47.95	0.0265122	47.95	0.022422	48.15	0.0167411	48.05	0.0118785	49.25	0.0168899
49.4	0.014442	49.95	0.026328	48.65	0.0176474	49.25	0.0176556	49.95	0.0257416	48.05	0.0266795	48.05	0.022438	48.25	0.0170505	48.15	0.0121108	49.35	0.0170875
49.55	0.0142263	50.05	0.0263541	48.75	0.0174578	49.35	0.0174471	50.05	0.0256721	48.15	0.0268428	48.15	0.0224475	48.35	0.0172588	48.25	0.0123462	49.5	0.0172854
49.65	0.0138787	50.15	0.0263161	48.85	0.0172689	49.5	0.0172296	50.15	0.0255196	48.25	0.027	48.3	0.0224461	48.45	0.0174703	48.35	0.0125826	49.65	0.0174827
49.8	0.0136499	50.3	0.0262656	49	0.0170745	49.65	0.0170098	50.25	0.0253532	48.35	0.0271465	48.45	0.0224371	48.6	0.0176766	48.45	0.0128248	49.75	0.0176618
49.95	0.0134202	50.45	0.0262526	49.15	0.016872	49.75	0.0166824	50.4	0.0252514	48.45	0.0272402	48.55	0.0224269	48.75	0.0178768	48.55	0.013061	49.85	0.0178498
50.1	0.0131894	50.55	0.0262354	49.25	0.0166792	49.9	0.0164573	50.55	0.0251441	48.55	0.0273733	48.65	0.022409	48.9	0.0180745	48.65	0.0132967	49.95	0.018036
50.25	0.0129612	50.7	0.0262048	49.35	0.0164766	50.05	0.0162283	50.65	0.0250242	48.65	0.0275833	48.75	0.022382	49.05	0.018264	48.75	0.0135329	50.05	0.0182005
50.35	0.012609	50.85	0.0261702	49.5	0.0162731	50.2	0.0158793	50.8	0.0248921	48.75	0.0276944	48.85	0.0223467	49.15	0.0184448	48.85	0.0137696	50.15	0.0183591
50.45	0.0123811	50.95	0.0261256	49.65	0.0160794	50.35	0.0156405	50.95	0.0246671	48.85	0.0277947	48.95	0.0223055	49.25	0.018623	48.95	0.0140058	50.25	0.018529
50.6	0.012157	51.05	0.0260696	49.75	0.0158815	50.5	0.0153992	51.05	0.0245219	48.95	0.0278869	49.1	0.0222489	49.35	0.0187955	49.05	0.0142401	50.4	0.0186886
50.75	0.0119387	51.2	0.0260068	49.85	0.0156829	50.65	0.015161	51.15	0.0242745	49.05	0.027968	49.25	0.0221869	49.45	0.0189622	49.15	0.014473	50.55	0.0188459
50.85	0.0117206	51.35	0.025862	49.95	0.0154871	50.8	0.0149166	51.25	0.0241092	49.15	0.0280388	49.35	0.0221141	49.55	0.0191346	49.25	0.014706	50.65	0.0189974
50.95	0.0113723	51.45	0.0257048	50.05	0.015297	50.95	0.0146738	51.35	0.0239517	49.25	0.0280521	49.5	0.0220375	49.65	0.0192971	49.35	0.0149333	50.75	0.0191403
51.05	0.0111486	51.55	0.0256148	50.15	0.0151004	51.1	0.0144382	51.45	0.0237821	49.35	0.0281085	49.65	0.0219537	49.75	0.0194493	49.45	0.0151655	50.85	0.0192879
51.2	0.0109247	51.65	0.0255161	50.25	0.014785	51.25	0.0141941	51.55	0.0235016	49.45	0.0281593	49.75	0.0218588	49.85	0.0196032	49.55	0.0153964	50.95	0.0194222
51.35	0.0107136	51.8	0.0254062	50.4	0.014577	51.35	0.0139559	51.65	0.0233161	49.55	0.0282016	49.85	0.0217611	50	0.0197528	49.65	0.0156265	51.05	0.0195491
51.45	0.0104981	51.95	0.0252856	50.55	0.0143747	51.45	0.0135875	51.75	0.0231317	49.65	0.0282315	50	0.0216558	50.15	0.0198937	49.75	0.0158413	51.2	0.0196731
51.55	0.0101511	52.1	0.0251594	50.65	0.0140597	51.6	0.0133455	51.85	0.0229375	49.75	0.0282573	50.2	0.0215392	50.25	0.0200253	49.85	0.0160651	51.35	0.0197868
51.65	0.00994007	52.25	0.02505	50.75	0.0138478	51.75	0.0131068	51.95	0.022763	49.85	0.0282795	50.35	0.0213506	50.35	0.0201531	49.95	0.016286	51.45	0.0199022
51.75	0.00973326	52.35	0.0249046	50.9	0.0136379	51.85	0.0128703	52.05	0.0225672	49.95	0.0282927	50.45	0.0212184	50.45	0.0202727	50.05	0.0165052	51.55	0.0200136
51.9	0.00953142	52.45	0.0247482	51.05	0.0133032	52	0.012498	52.15	0.0222486	50.05	0.0282947	50.55	0.0210091	50.55	0.0203905	50.15	0.0168246	51.65	0.0200874
52.05	0.00933383	52.55	0.024501	51.15	0.0129628	52.15	0.0122548	52.25	0.0220373	50.15	0.0282862	50.65	0.0207862	50.7	0.0205015	50.25	0.0170309	51.75	0.0201871
52.15	0.00899689	52.65	0.0243357	51.25	0.0127419	52.3	0.0120118	52.35	0.0218209	50.25	0.0282721	50.75	0.0206234	50.85	0.0206036	50.35	0.0172353	51.85	0.0202422
52.25	0.00879569	52.75	0.0240605	51.35	0.0125203	52.45	0.0117714	52.45	0.0216029	50.35	0.0282488	50.85	0.0204497	50.95	0.0207024	50.45	0.0175354	51.95	0.0203224
52.4	0.00859708	52.9	0.0238681	51.45	0.012298	52.55	0.011394	52.55	0.0213826	50.45	0.0282235	51	0.0202764	51.05	0.020789	50.55	0.0177317	52.05	0.0203997
52.55	0.00841235	53.05	0.0235745	51.55	0.0120749	52.65	0.011145	52.65	0.0210287	50.55	0.028188	51.15	0.0200994	51.2	0.0208727	50.65	0.0179232	52.15	0.0204729
52.65	0.00822491	53.15	0.0232614	51.7	0.0117268	52.75	0.010909	52.75	0.0206672	50.65	0.0281227	51.25	0.019916	51.35	0.0209499	50.75	0.0181165	52.25	0.0205448
52.75	0.00803824	53.25	0.023052	51.85	0.0115007	52.85	0.0106724	52.85	0.0204257	50.75	0.0280566	51.4	0.0197193	51.45	0.0210183	50.85	0.018301	52.35	0.020665
52.85	0.00772047	53.35	0.0227211	51.95	0.0112793	52.95	0.010436	52.95	0.0201792	50.85	0.0280428	51.55	0.0195333	51.6	0.0210768	50.95	0.018486	52.45	0.0207137
52.95	0.00753507	53.45	0.0224893	52.05	0.0110576	53.1	0.0102043	53.05	0.0197989	50.95	0.027961	51.65	0.0193325	51.75	0.0211277	51.05	0.0186635	52.55	0.0208166
53.1	0.00735408	53.55	0.0222585	52.15	0.0108444	53.25	0.00997731	53.15	0.0195445	51.05	0.0278677	51.75	0.0191232	51.85	0.0211704	51.15	0.0188432	52.65	0.0208182
53.25	0.007179	53.65	0.0220179	52.25	0.0106342	53.4	0.00961593	53.25	0.0192865	51.15	0.0277691	51.85	0.0189088	52	0.0212046	51.25	0.0191032	52.75	0.0208011
53.35	0.00702131	53.75	0.021785	52.35	0.0104273	53.55	0.00939021	53.35	0.0190321	51.25	0.0276625	51.95	0.0185984	52.15	0.0212285	51.35	0.0192709	52.85	0.0208267
53.45	0.00686388	53.85	0.0215432	52.45	0.0102193	53.65	0.00916297	53.45	0.0186397	51.35	0.0276007	52.1	0.0183689	52.25	0.0212455	51.45	0.0194301	52.95	0.0208491
53.6	0.00670868	53.95	0.0213135	52.6	0.00987985	53.75	0.00894477	53.55	0.0183776	51.45	0.0274683	52.25	0.0181364	52.4	0.0212541	51.55	0.0195871	53.05	0.0208109
53.75	0.00642203	54.05	0.0210721	52.8	0.00966524	53.85	0.00874242	53.65	0.0181092	51.55	0.0273415	52.35	0.0179035	52.55	0.0212541	51.65	0.0197343	53.15	0.0208093
53.85	0.00626696	54.15	0.0207114	52.95	0.00945622	53.95	0.0085386	53.8	0.0178502	51.65	0.0271999	52.5	0.0176659	52.65	0.0212525	51.75	0.0198795	53.25	0.0207574
53.95	0.00598003	54.25	0.0204563	53.05	0.00925631	54.05	0.00833725	53.95	0.0175863	51.75	0.0269536	52.65	0.0174221	52.75	0.0212416	51.85	0.0200757	53.35	0.0207906
54.05	0.00582452	54.35	0.0202016	53.15	0.00904823	54.15	0.0080005	54.05	0.0173261	51.85	0.0268006	52.75	0.0171789	52.85	0.0212281	51.95	0.0202045	53.45	0.0207132
54.2	0.00554349	54.5	0.0199434	53.3	0.00871575	54.25	0.00780531	54.15	0.01691	51.95	0.0266394	52.9	0.0168332	52.95	0.02115	52.05	0.0203256	53.55	0.020725
54.35	0.00526563	54.65	0.0196811	53.45	0.00852057	54.35	0.00761335	54.25	0.0166377	52.05	0.0264654	53.1	0.0165741	53.05	0.0211172	52.15	0.0204431	53.65	0.0206919
54.45	0.00511151	54.75	0.0194202	53.55	0.00832879	54.5	0.00742247	54.35	0.0163665	52.15	0.0262858	53.25	0.0163134	53.2	0.021072	52.3	0.020559	53.75	0.0206549
54.55	0.00483406	54.85	0.0191703	53.65	0.00813698	54.65	0.00723928	54.45	0.0160961	52.25	0.0261424	53.35	0.0160508	53.35	0.02102	52.45	0.0206662	53.85	0.0206105
54.65	0.00467772	54.95	0.0187675	53.75	0.00793845	54.75	0.00692014	54.6	0.0156803	52.35	0.025949	53.45	0.0157886	53.45	0.020971	52.55	0.0207677	54	0.0204891
54.75	0.00452648	55.05	0.0185075	53.85	0.00774987	54.9	0.0067367	54.75	0.0154104	52.45	0.0257566	53.55	0.0155284	53.55	0.0209131	52.65	0.0208622	54.15	0.0204282
54.85	0.00438154	55.15	0.0182429	53.95	0.00756871	55.05	0.00642292	54.85	0.0151386	52.55	0.0255458	53.7	0.0152557	53.65	0.0208461	52.75	0.0209201	54.25	0.020298
54.95	0.00411297	55.25	0.0178221	54.05	0.00739605	55.15	0.00624079	54.95	0.0148639	52.65	0.0253694	53.85	0.0149885	53.75	0.0207122	52.85	0.0209999	54.35	0.0202246
55.05	0.00397545	55.35	0.0175459	54.2	0.007093	55.25	0.00606936	55.05	0.0144362	52.75	0.0251458	54	0.014724	53.85	0.0206313	52.95	0.0210745	54.45	0.0201349
55.2	0.00384022	55.45	0.0171176	54.35	0.00691193	55.35	0.00576237	55.15	0.0141673	52.85	0.0249204	54.15	0.0144545	53.95	0.0205459	53.05	0.0211391	54.55	0.0200494
55.35	0.00370719	55.55	0.0168346	54.45	0.00660597	55.45	0.00557922	55.25	0.0138961	52.95	0.0246923	54.25	0.0141841	54.1	0.0204489	53.15	0.0212075	54.65	0.0199515
55.45	0.00345525	55.65	0.0165574	54.55	0.00642878	55.55	0.00528032	55.35	0.0136271	53.05	0.0244574	54.35	0.0139239	54.25	0.0203481	53.25	0.0212642	54.75	0.0198837
55.6	0.0033232	55.75	0.0161287	54.65	0.00625333	55.65	0.00511318	55.45	0.0133582	53.15	0.0242451	54.45	0.0136603	54.35	0.020242	53.35	0.0213181	54.85	0.0197805
55.75	0.00319631	55.85	0.0158403	54.75	0.00609171	55.75	0.0049497	55.55	0.0130939	53.25	0.0239978	54.6	0.0133998	54.45	0.0201323	53.45	0.0214177	54.95	0.0196984
55.85	0.00307292	55.95	0.0155509	54.85	0.00593593	55.9	0.00465056	55.65	0.0128354	53.35	0.0237736	54.75	0.0131313	54.6	0.0200151	53.55	0.0214514	55.05	0.0195782
56	0.00283583	56.05	0.0152743	54.95	0.00578088	56.05	0.00449236	55.75	0.0125814	53.45	0.0235237	54.85	0.0128696	54.75	0.0198926	53.65	0.0214795	55.15	0.0193826
56.15	0.00271095	56.2	0.015	55.05	0.00563067	56.15	0.0043395	55.85	0.0123324	53.55	0.0232911	54.95	0.012607	54.85	0.0197665	53.75	0.0215038	55.25	0.0192802
56.25	0.00259292	56.35	0.0147282	55.15	0.00548349	56.25	0.00418661	55.95	0.011928	53.65	0.0230271	55.05	0.0123515	54.95	0.0196346	53.85	0.0215173	55.35	0.0191712
56.35	0.00247715	56.45	0.0142943	55.25	0.00533467	56.4	0.00404153	56.05	0.0116764	53.75	0.0227779	55.15	0.0121001	55.05	0.0194958	53.95	0.0215359	55.45	0.0190579
56.45	0.002367	56.55	0.0140121	55.4	0.00507124	56.55	0.00390965	56.15	0.011424	53.85	0.0225052	55.25	0.0118416	55.15	0.0193551	54.05	0.0215885	55.55	0.0189168
56.6	0.0022618	56.65	0.0137348	55.55	0.00492709	56.65	0.0036537	56.25	0.0111746	53.95	0.0222351	55.35	0.0114586	55.25	0.0191223	54.15	0.0215824	55.65	0.0187676
56.75	0.00216306	56.75	0.0134692	55.65	0.00479189	56.8	0.00352029	56.35	0.0107699	54.05	0.0219492	55.45	0.0112061	55.4	0.0189677	54.25	0.0216187	55.75	0.0186357
56.85	0.00206128	56.85	0.0132048	55.75	0.0045317	56.95	0.00339036	56.45	0.010517	54.15	0.0216697	55.55	0.0109606	55.55	0.0188058	54.35	0.0215965	55.85	0.0184758
56.95	0.00186541	56.95	0.0129445	55.85	0.00439265	57.05	0.00313686	56.55	0.0102819	54.25	0.0213921	55.65	0.0107137	55.65	0.0185587	54.45	0.0215688	55.95	0.0183321
57.05	0.00177445	57.05	0.012517	55.95	0.00414023	57.15	0.00299798	56.65	0.00987969	54.35	0.0211162	55.75	0.0104669	55.75	0.0183868	54.55	0.0215343	56.05	0.0180722
57.2	0.0016833	57.15	0.0122556	56.05	0.0040035	57.3	0.00287279	56.75	0.00963825	54.45	0.0208381	55.85	0.0102269	55.85	0.0182098	54.65	0.0214992	56.15	0.0178106
57.35	0.00159932	57.25	0.0118336	56.15	0.00387481	57.45	0.00275764	56.85	0.00939546	54.55	0.0205394	55.95	0.00999274	55.95	0.0180289	54.75	0.0214526	56.25	0.0176303
57.5	0.00152205	57.35	0.0115741	56.25	0.00362905	57.55	0.00264813	56.95	0.0091588	54.7	0.0202373	56.05	0.00962581	56.05	0.0178502	54.9	0.0214352	56.35	0.0174596
57.65	0.00134569	57.45	0.0113125	56.35	0.00350039	57.65	0.0025464	57.05	0.00892824	54.85	0.0199476	56.15	0.00939041	56.15	0.0175715	55.05	0.0214078	56.45	0.0172695
57.75	0.00126483	57.55	0.0110536	56.45	0.0033766	57.75	0.00232638	57.15	0.00853815	55	0.0196465	56.25	0.0091612	56.25	0.0173807	55.15	0.0212751	56.55	0.0170754
57.85	0.00118704	57.65	0.0108081	56.55	0.00325833	57.9	0.00222327	57.25	0.00830711	55.15	0.0193387	56.35	0.00894271	56.35	0.0171909	55.25	0.0211868	56.65	0.0168943
57.95	0.00111753	57.75	0.0104007	56.65	0.00314302	58.05	0.00212712	57.35	0.00807994	55.25	0.0190221	56.45	0.00871571	56.5	0.0169908	55.35	0.0210974	56.75	0.0167027
58.1	0.000955988	57.85	0.0101525	56.75	0.00303299	58.2	0.00203031	57.45	0.00785204	55.35	0.0187103	56.55	0.00849621	56.65	0.0167941	55.45	0.0210307	56.85	0.0165073
58.25	0.000883754	57.95	0.00990593	56.85	0.00291917	58.35	0.00194211	57.55	0.00762171	55.45	0.018405	56.65	0.00828576	56.75	0.0165919	55.55	0.0209229	56.95	0.0162126
58.35	0.000814596	58.05	0.00966287	56.95	0.002809	58.45	0.00174653	57.65	0.00739606	55.55	0.0180893	56.75	0.00794306	56.85	0.0163922	55.65	0.0208069	57.05	0.016003
58.45	0.000666998	58.15	0.00926406	57.05	0.00260781	58.6	0.00165891	57.75	0.00719179	55.65	0.0177807	56.85	0.00773662	56.95	0.0160873	55.75	0.0206886	57.15	0.0158069
58.55	0.000602876	58.25	0.00901988	57.15	0.00249958	58.8	0.0015813	57.85	0.0068367	55.75	0.017467	56.95	0.00753173	57.05	0.0158816	55.85	0.0205648	57.25	0.0155922
58.65	0.000457156	58.35	0.00878437	57.25	0.0024007	58.95	0.00140431	57.95	0.00661405	55.9	0.0171575	57.05	0.00732637	57.15	0.0155645	55.95	0.0204377	57.35	0.0153847
58.8	0.00038635	58.45	0.00839022	57.35	0.00230804	59.05	0.00132647	58.05	0.00640339	56.05	0.0168428	57.15	0.00712553	57.25	0.0153478	56.05	0.0202979	57.45	0.0151614
58.95	0.000323647	58.55	0.00816446	57.45	0.00211501	59.15	0.00115271	58.15	0.00604603	56.15	0.0165229	57.25	0.00693963	57.35	0.0151348	56.15	0.020164	57.55	0.0149379
59.05	0.000264311	58.65	0.00793788	57.55	0.00202188	59.25	0.00107571	58.25	0.00582853	56.25	0.0162025	57.35	0.00675486	57.45	0.0149229	56.25	0.0200204	57.65	0.0147253
59.15	0.00012911	58.75	0.00772458	57.65	0.00192502	59.4	0.000902781	58.35	0.00561451	56.35	0.0158799	57.45	0.00643866	57.55	0.0147109	56.35	0.0198699	57.75	0.0143982
59.25	7.7712e-05	58.85	0.00734735	57.75	0.00183214	59.55	0.000830343	58.45	0.00542161	56.45	0.0155652	57.55	0.00626249	57.65	0.0145017	56.45	0.0197387	57.85	0.0141712
59.4	2.32256e-05	58.95	0.00712452	57.85	0.00174859	59.65	0.000655409	58.55	0.00523397	56.55	0.0152531	57.65	0.0060833	57.75	0.0142932	56.55	0.0195798	57.95	0.0139475
59.55	-3.06383e-05	59.05	0.00691312	57.95	0.00166127	59.75	0.00057068	58.65	0.00505	56.65	0.0149372	57.75	0.00577818	57.85	0.0140816	56.65	0.0194109	58.05	0.0137209
59.65	-8.24535e-05	59.15	0.00670392	58.05	0.00158685	59.85	0.000411798	58.75	0.00486359	56.75	0.0146213	57.85	0.00560619	57.95	0.0138728	56.75	0.0192421	58.15	0.0134919
59.75	-0.000201638	59.25	0.00650445	58.15	0.00150434	59.95	0.000340265	58.85	0.00467546	56.85	0.0143112	57.95	0.00543689	58.05	0.0136726	56.85	0.0190866	58.25	0.013263
59.85	-0.00025061	59.35	0.00614682	58.25	0.00133965	60.05	0.000271199	58.95	0.00449419	56.95	0.0139925	58.05	0.00527421	58.15	0.0133409	56.95	0.0189092	58.35	0.0130319
60	-0.000294602	59.45	0.00593652	58.4	0.00126492	60.15	0.000207583	59.05	0.00432416	57.05	0.0136808	58.15	0.00498571	58.25	0.0131299	57.05	0.0187262	58.45	0.0126871
60.15	-0.000329857	59.6	0.00557468	58.55	0.00117809	60.25	6.1656e-05	59.2	0.0041582	57.15	0.013376	58.25	0.00469194	58.35	0.0129228	57.15	0.018541	58.55	0.0124505
60.25	-0.000374155	59.75	0.00537024	58.65	0.00110002	60.35	-2.37947e-06	59.35	0.00399497	57.25	0.0130747	58.35	0.00452191	58.45	0.0127133	57.25	0.0183493	58.65	0.0122157
60.35	-0.000416218	59.85	0.00516842	58.75	0.000951903	60.45	-6.42836e-05	59.45	0.00382923	57.35	0.0127705	58.45	0.00436625	58.55	0.012507	57.4	0.0181648	58.75	0.0119792
60.45	-0.000508439	59.95	0.00497495	58.85	0.000883426	60.55	-0.000198961	59.55	0.00366475	57.45	0.0124702	58.55	0.00421504	58.65	0.0123152	57.55	0.0179697	58.85	0.0117382
60.55	-0.000545774	60.05	0.00477367	58.95	0.000818843	60.65	-0.000257335	59.65	0.00351233	57.55	0.0121722	58.65	0.00406505	58.75	0.0119941	57.65	0.0177629	58.95	0.0115031
60.65	-0.000592031	60.15	0.00458974	59.05	0.000755719	60.75	-0.000384341	59.75	0.00335013	57.65	0.011877	58.75	0.0039291	58.85	0.0117846	57.8	0.0175506	59.05	0.0112694
60.75	-0.000627319	60.25	0.004407	59.15	0.000692938	60.85	-0.000446299	59.85	0.00320658	57.75	0.0115816	58.85	0.00379917	58.95	0.0115848	57.95	0.0173334	59.15	0.0110342
60.85	-0.00071989	60.35	0.00409073	59.25	0.000634392	61	-0.000496883	59.95	0.00306354	57.85	0.0112922	58.95	0.00354137	59.05	0.0113865	58.05	0.0171156	59.25	0.0107982
60.95	-0.000756768	60.45	0.00391195	59.35	0.000572351	61.15	-0.00054772	60.05	0.0029244	58	0.0110055	59.05	0.00341083	59.15	0.0110622	58.15	0.0168936	59.35	0.0105625
61.1	-0.000794479	60.55	0.00373873	59.45	0.000448931	61.25	-0.000601307	60.15	0.00278843	58.15	0.0107215	59.15	0.00328309	59.25	0.0108593	58.25	0.0166563	59.5	0.0103338
61.25	-0.000819248	60.65	0.00357924	59.55	0.000397507	61.35	-0.00064641	60.25	0.00265825	58.3	0.0104431	59.3	0.00304161	59.35	0.0106616	58.35	0.0164232	59.65	0.0100985
61.35	-0.000846985	60.75	0.00342449	59.65	0.000344263	61.45	-0.000691743	60.35	0.00252311	58.45	0.0101702	59.45	0.00291819	59.45	0.0103325	58.45	0.0161937	59.8	0.00986568
61.45	-0.000874828	60.85	0.00327319	59.75	0.000289666	61.55	-0.000793219	60.45	0.00240085	58.55	0.00988827	59.55	0.0028034	59.55	0.0101254	58.55	0.0159704	59.95	0.00963981
61.55	-0.000939651	60.95	0.00312295	59.85	0.000231245	61.65	-0.000841525	60.55	0.0022823	58.65	0.00960957	59.65	0.00269248	59.65	0.00992938	58.7	0.0157415	60.05	0.00940488
61.65	-0.000967985	61.05	0.00297564	59.95	0.000172567	61.75	-0.000944867	60.65	0.00216938	58.75	0.00933832	59.75	0.00256591	59.75	0.0095979	58.85	0.0155037	60.15	0.00917797
61.75	-0.000999588	61.15	0.00283637	60.05	0.00013535	61.9	-0.000989008	60.75	0.00204873	58.9	0.00907653	59.85	0.00246012	59.85	0.00940064	58.95	0.0152618	60.25	0.00895762
61.85	-0.00103599	61.25	0.00270685	60.15	9.41336e-05	62.05	-0.00102552	60.85	0.00192712	59.05	0.00881194	59.95	0.00223905	59.95	0.0092014	59.05	0.0150126	60.35	0.00873965
61.95	-0.00111528	61.35	0.00257813	60.25	-3.99914e-06	62.15	-0.001064	60.95	0.00180808	59.15	0.00855999	60.05	0.00214022	60.05	0.00887344	59.15	0.0147688	60.45	0.00851646
62.05	-0.00114897	61.5	0.00244066	60.35	-0.000104357	62.25	-0.00110531	61.05	0.00170258	59.25	0.00830985	60.15	0.00204691	60.15	0.00867583	59.25	0.0145209	60.55	0.00829563
62.2	-0.0011736	61.65	0.00231801	60.45	-0.000171283	62.35	-0.0011476	61.15	0.0014969	59.35	0.0080589	60.25	0.00183968	60.25	0.00848112	59.4	0.0142748	60.7	0.00807757
62.35	-0.00120189	61.75	0.00219153	60.55	-0.000212644	62.45	-0.001183	61.25	0.0013911	59.45	0.00781071	60.35	0.0017394	60.35	0.00829017	59.55	0.01402	60.85	0.00786562
62.45	-0.00123322	61.85	0.00207051	60.65	-0.000249906	62.55	-0.00122383	61.35	0.00128296	59.55	0.00756604	60.5	0.00164828	60.45	0.00809693	59.65	0.0137652	61	0.00765258
62.55	-0.0012903	61.95	0.00184313	60.75	-0.000344596	62.65	-0.00126122	61.45	0.00118084	59.65	0.00732823	60.65	0.00145684	60.55	0.00790936	59.75	0.0135164	61.15	0.0074425
62.65	-0.00131666	62.05	0.00172115	60.85	-0.000397341	62.8	-0.00129143	61.55	0.00107899	59.75	0.00708729	60.75	0.00126075	60.65	0.00773342	59.85	0.0132624	61.25	0.00723721
62.75	-0.00133574	62.2	0.0016122	60.95	-0.000440427	62.95	-0.00136722	61.65	0.000986634	59.9	0.00686044	60.85	0.00117621	60.75	0.00742678	59.95	0.0128912	61.35	0.00702083
62.85	-0.00135772	62.35	0.00149543	61.05	-0.000494769	63.05	-0.00140589	61.75	0.000894365	60.05	0.00663234	60.95	0.00108339	60.85	0.0072418	60.05	0.0126332	61.45	0.00681424
62.95	-0.00137869	62.5	0.00138916	61.15	-0.000532451	63.15	-0.00143484	61.85	0.000714376	60.15	0.00640999	61.1	0.00099785	60.95	0.0070605	60.15	0.0123769	61.55	0.00650022
63.05	-0.001394	62.65	0.00128242	61.25	-0.000561907	63.25	-0.00150351	61.95	0.000619053	60.25	0.00619196	61.25	0.000914981	61.05	0.00688193	60.25	0.0121176	61.65	0.00629174
63.15	-0.00140963	62.75	0.00117889	61.35	-0.000592008	63.35	-0.00153959	62.05	0.000528761	60.4	0.0059826	61.35	0.000748029	61.15	0.00671005	60.35	0.0118572	61.75	0.00608834
63.25	-0.00143152	62.85	0.00108479	61.45	-0.000635079	63.45	-0.00157122	62.15	0.000436144	60.55	0.00577697	61.45	0.00066807	61.25	0.00653834	60.45	0.0115965	61.85	0.0058865
63.35	-0.00144774	62.95	0.000986752	61.55	-0.00070848	63.55	-0.00159567	62.3	0.000351945	60.65	0.00556841	61.55	0.000500921	61.35	0.00637957	60.55	0.0113412	61.95	0.00568315
63.45	-0.00148467	63.05	0.000895726	61.65	-0.000741684	63.7	-0.00161867	62.45	0.000263307	60.75	0.0053715	61.65	0.000414274	61.45	0.00622348	60.65	0.0110869	62.05	0.00548351
63.55	-0.00149761	63.15	0.000806226	61.75	-0.00076907	63.85	-0.00164046	62.55	0.000174525	60.85	0.00517134	61.8	0.000338116	61.55	0.00594247	60.75	0.0108365	62.2	0.00528763
63.65	-0.00151193	63.3	0.000712215	61.85	-0.000805949	63.95	-0.00166162	62.65	9.18178e-05	61	0.00497838	61.95	0.00026307	61.65	0.00577886	60.85	0.0105841	62.35	0.00509539
63.75	-0.00154148	63.45	0.000626036	61.95	-0.000839377	64.05	-0.00168096	62.75	6.15707e-06	61.15	0.00479075	62.05	0.000179302	61.75	0.00561798	61	0.010334	62.5	0.00490456
63.85	-0.00155236	63.55	0.000548831	62.05	-0.000890418	64.2	-0.00169993	62.9	-7.53971e-05	61.3	0.00460395	62.15	2.79318e-05	61.85	0.00547061	61.15	0.0100815	62.65	0.00471573
63.95	-0.00156708	63.7	0.000459358	62.15	-0.00092165	64.35	-0.00176126	63.05	-0.000157321	61.45	0.00442373	62.25	-4.23801e-05	61.95	0.00520327	61.25	0.00983304	62.75	0.00452399
64.05	-0.00160002	63.9	0.000367677	62.25	-0.000956602	64.45	-0.00178041	63.15	-0.00023173	61.6	0.00424738	62.35	-0.000120208	62.05	0.00505269	61.35	0.00958654	62.9	0.00435223
64.15	-0.00161755	64.05	0.000208667	62.35	-0.00099475	64.55	-0.00179393	63.25	-0.000312367	61.75	0.00408011	62.45	-0.000185244	62.15	0.0049113	61.45	0.00934301	63.1	0.00417124
64.25	-0.00162776	64.15	0.000123183	62.45	-0.00104	64.65	-0.00180777	63.35	-0.000382388	61.9	0.00391285	62.55	-0.000244255	62.25	0.00477155	61.55	0.00910243	63.3	0.00399375
64.35	-0.00163705	64.3	4.33418e-05	62.55	-0.00106962	64.75	-0.00185121	63.5	-0.000451721	62.05	0.00373405	62.65	-0.000299201	62.35	0.0046232	61.7	0.00886109	63.45	0.00382353
64.45	-0.00164936	64.45	-4.04294e-05	62.65	-0.00112678	64.85	-0.00186966	63.7	-0.000530024	62.15	0.00357866	62.75	-0.00035285	62.45	0.00448735	61.85	0.00862046	63.55	0.00365277
64.55	-0.00168077	64.6	-0.000119483	62.75	-0.00116783	64.95	-0.00188885	63.85	-0.000601941	62.25	0.00342505	62.9	-0.000415756	62.55	0.00435159	62	0.00838896	63.7	0.0034792
64.65	-0.00169291	64.75	-0.000190121	62.85	-0.00120703	65.05	-0.00192893	63.95	-0.000667367	62.35	0.00328544	63.05	-0.000476087	62.65	0.00410941	62.15	0.00815425	63.85	0.00331086
64.75	-0.00172303	64.9	-0.000258815	62.95	-0.00124022	65.15	-0.00194726	64.05	-0.000732175	62.45	0.00314749	63.15	-0.000540429	62.75	0.00397811	62.25	0.00793091	64	0.00312939
64.85	-0.00173359	65.05	-0.000330761	63.05	-0.00127149	65.3	-0.00195934	64.15	-0.000798156	62.6	0.00301072	63.25	-0.000591388	62.85	0.00384537	62.35	0.00770035	64.15	0.00297422
64.95	-0.00173961	65.2	-0.000395462	63.15	-0.0013222	65.45	-0.00198221	64.25	-0.000862458	62.8	0.00286698	63.35	-0.000656348	62.95	0.00371346	62.45	0.00747809	64.25	0.00281224
65.05	-0.00175401	65.35	-0.000465522	63.25	-0.00134036	65.55	-0.00201435	64.35	-0.000925237	62.95	0.00273512	63.5	-0.000711604	63.05	0.00359394	62.55	0.0072603	64.35	0.00265943
65.15	-0.00176733	65.45	-0.000532546	63.35	-0.00136301	65.65	-0.00203518	64.45	-0.000982407	63.05	0.0025911	63.65	-0.000758687	63.15	0.00347375	62.7	0.0070416	64.5	0.0025057
65.25	-0.00178473	65.6	-0.000590184	63.45	-0.00139262	65.75	-0.00205169	64.55	-0.00104116	63.2	0.00235548	63.75	-0.000803363	63.25	0.00334845	62.9	0.00669932	64.65	0.00235444
65.35	-0.00181381	65.75	-0.000648223	63.55	-0.00141555	65.85	-0.00206151	64.65	-0.00109499	63.35	0.00222921	63.9	-0.00084311	63.35	0.00323573	63.05	0.00648137	64.75	0.00220825
65.45	-0.00183307	65.85	-0.000704201	63.65	-0.00145279	65.95	-0.002078	64.75	-0.00114823	63.45	0.00199265	64.05	-0.000880107	63.45	0.00313629	63.15	0.00625912	64.9	0.0020663
65.55	-0.00184492	65.95	-0.000770487	63.75	-0.00147304	66.05	-0.00209928	64.85	-0.00121556	63.55	0.00186529	64.2	-0.00092319	63.55	0.00302206	63.25	0.00604826	65.05	0.00191445
65.65	-0.00186283	66.05	-0.000836366	63.85	-0.00151282	66.15	-0.00211448	64.95	-0.00126753	63.65	0.00174116	64.4	-0.00096023	63.65	0.00281424	63.4	0.00584511	65.15	0.00178623
65.75	-0.00188642	66.2	-0.000894411	63.95	-0.00153502	66.25	-0.0021338	65.1	-0.00132758	63.8	0.00161194	64.55	-0.000999162	63.75	0.00270429	63.55	0.00563788	65.3	0.00165132
65.85	-0.00190415	66.35	-0.000948298	64.1	-0.0015642	66.35	-0.00215064	65.3	-0.00138602	63.95	0.00148717	64.65	-0.00103813	63.85	0.00258919	63.65	0.00544196	65.45	0.001519
65.95	-0.00192552	66.45	-0.00100475	64.25	-0.00158637	66.45	-0.00217006	65.45	-0.00144599	64.1	0.00135375	64.75	-0.00107266	63.95	0.00247674	63.75	0.00523343	65.6	0.00139551
66.05	-0.00193657	66.55	-0.00105126	64.35	-0.0016195	66.55	-0.0021885	65.55	-0.0014988	64.25	0.001249	64.85	-0.00110792	64.05	0.00236591	63.85	0.00503917	65.75	0.00127107
66.15	-0.00194662	66.7	-0.00110715	64.45	-0.00164232	66.65	-0.00221269	65.7	-0.00155278	64.4	0.00111844	65	-0.00114368	64.15	0.00225785	63.95	0.00485069	65.85	0.00114653
66.25	-0.00195459	66.85	-0.00117518	64.55	-0.0016771	66.75	-0.0022246	65.85	-0.00159826	64.55	0.000919452	65.15	-0.00118324	64.25	0.00215586	64.05	0.00466709	65.95	0.00102619
66.35	-0.00196646	66.95	-0.00122934	64.65	-0.00168836	66.85	-0.0022408	65.95	-0.00163564	64.65	0.000805129	65.25	-0.00123909	64.35	0.00204977	64.15	0.00448343	66.05	0.000910071
66.45	-0.0019959	67.05	-0.00128072	64.75	-0.00171465	66.95	-0.00225431	66.1	-0.00167397	64.75	0.000701039	65.35	-0.00127994	64.45	0.00195767	64.25	0.00430115	66.15	0.000780189
66.55	-0.00200964	67.15	-0.00132496	64.85	-0.0017343	67.05	-0.00226864	66.3	-0.00170868	64.85	0.000602156	65.45	-0.00130707	64.55	0.00187361	64.35	0.00413213	66.25	0.000668274
66.65	-0.00201905	67.25	-0.0013715	64.95	-0.0017522	67.15	-0.00228381	66.45	-0.0017412	65	0.000509237	65.55	-0.00133997	64.65	0.00179014	64.5	0.00395893	66.35	0.000566094
66.75	-0.00203851	67.35	-0.00141714	65.05	-0.00179103	67.25	-0.00229996	66.55	-0.00177607	65.15	0.000425041	65.7	-0.0013751	64.75	0.00169565	64.65	0.00378159	66.5	0.000464983
66.85	-0.00206084	67.45	-0.00147907	65.15	-0.00182191	67.4	-0.00230734	66.65	-0.00182077	65.25	0.000320092	65.85	-0.00140387	64.85	0.00160653	64.75	0.00362538	66.65	0.000374807
66.95	-0.00206878	67.6	-0.00154557	65.25	-0.00183968	67.55	-0.002324	66.75	-0.00185451	65.35	0.000236817	65.95	-0.00142755	64.95	0.00152183	64.85	0.0034677	66.75	0.000270064
67.05	-0.00208008	67.75	-0.0015911	65.35	-0.00186273	67.65	-0.00233264	66.9	-0.00188966	65.45	0.000134897	66.05	-0.00145616	65.05	0.00143777	65	0.0033104	66.85	0.000178638
67.15	-0.00210121	67.85	-0.00163593	65.45	-0.00187319	67.75	-0.00233809	67.05	-0.00192557	65.55	5.15739e-05	66.15	-0.00147954	65.15	0.00134846	65.15	0.0031601	66.95	9.64524e-05
67.25	-0.00211033	67.95	-0.00167964	65.55	-0.00189557	67.85	-0.00234478	67.15	-0.00195352	65.65	-1.83515e-05	66.25	-0.00152414	65.25	0.00126876	65.25	0.00302117	67.05	1.61469e-05
67.35	-0.00212672	68.1	-0.00172073	65.7	-0.00194308	67.95	-0.00235141	67.25	-0.00197825	65.75	-0.000100995	66.35	-0.00154711	65.35	0.00118964	65.35	0.00288237	67.2	-5.41488e-05
67.45	-0.00214085	68.25	-0.00178899	65.85	-0.00197987	68.05	-0.00236536	67.35	-0.00204449	65.85	-0.000189904	66.45	-0.00157243	65.45	0.00110907	65.45	0.00274906	67.35	-0.000137551
67.55	-0.00215344	68.35	-0.00182855	65.95	-0.00199507	68.15	-0.00237832	67.45	-0.00207457	65.95	-0.0002671	66.55	-0.00160273	65.55	0.00103735	65.6	0.00261848	67.45	-0.000216591
67.65	-0.00217337	68.45	-0.00186551	66.05	-0.00201458	68.25	-0.00238779	67.55	-0.00210788	66.05	-0.000339097	66.65	-0.00163486	65.7	0.000961852	65.8	0.00238313	67.55	-0.000305389
67.75	-0.00219443	68.6	-0.00190555	66.15	-0.00205307	68.35	-0.00240232	67.65	-0.00213974	66.15	-0.000406503	66.8	-0.00168077	65.85	0.000888093	65.95	0.00226121	67.65	-0.000374626
67.85	-0.00220183	68.75	-0.00196053	66.25	-0.00206804	68.45	-0.00240651	67.8	-0.00216704	66.25	-0.000480915	66.95	-0.00170664	65.95	0.000813505	66.05	0.00213621	67.75	-0.000438817
67.95	-0.00221825	68.85	-0.0019896	66.35	-0.00210559	68.55	-0.00241658	67.95	-0.00219392	66.35	-0.00055169	67.05	-0.00172384	66.05	0.000741061	66.15	0.00191082	67.85	-0.000512729
68.05	-0.00222534	68.95	-0.00203143	66.45	-0.00212504	68.65	-0.00242137	68.05	-0.00222598	66.45	-0.000605001	67.15	-0.00174883	66.15	0.000668955	66.25	0.00177991	67.95	-0.000586075
68.15	-0.00224966	69.05	-0.00205667	66.55	-0.00213744	68.75	-0.00241691	68.15	-0.00224088	66.55	-0.000673465	67.25	-0.0017724	66.3	0.000596383	66.35	0.0016592	68.05	-0.000641597
68.25	-0.00226401	69.15	-0.00209752	66.65	-0.00215633	68.85	-0.00242722	68.25	-0.0022599	66.65	-0.000784461	67.35	-0.00181697	66.45	0.000527594	66.45	0.00153256	68.15	-0.000713663
68.35	-0.0022943	69.25	-0.00212163	66.75	-0.00217169	68.95	-0.00243095	68.35	-0.00228679	66.75	-0.000832769	67.45	-0.0018378	66.55	0.000456791	66.55	0.00142345	68.25	-0.000841953
68.45	-0.00229716	69.35	-0.00216062	66.85	-0.0021927	69.05	-0.00242645	68.5	-0.00230908	66.85	-0.000960116	67.55	-0.00187452	66.65	0.000394484	66.65	0.00131182	68.35	-0.000902925
68.55	-0.00230512	69.45	-0.00218549	66.95	-0.00220457	69.15	-0.00242566	68.65	-0.00233099	66.95	-0.00102693	67.65	-0.00191935	66.75	0.000327374	66.75	0.00120663	68.45	-0.00100758
68.65	-0.00233382	69.55	-0.00221465	67.05	-0.00222184	69.25	-0.00242083	68.75	-0.00235612	67.05	-0.00107051	67.75	-0.00194784	66.85	0.000262346	66.85	0.00110076	68.55	-0.00106623
68.75	-0.00234178	69.65	-0.00224738	67.2	-0.00224614	69.35	-0.00242464	68.85	-0.00237487	67.15	-0.00110679	67.9	-0.00196958	66.95	0.000201423	67	0.000894387	68.65	-0.00110748
68.85	-0.00235629	69.75	-0.00227356	67.35	-0.00226787	69.45	-0.00242272	68.95	-0.00239556	67.25	-0.00116163	68.05	-0.00199115	67.05	0.000131327	67.15	0.000789616	68.75	-0.00114767
68.95	-0.00239217	69.85	-0.00228949	67.45	-0.00228558	69.55	-0.00241471	69.1	-0.00241698	67.35	-0.00124894	68.15	-0.00200589	67.2	7.33538e-05	67.25	0.000677466	68.85	-0.00121607
69.1	-0.00239989	69.95	-0.00232363	67.55	-0.00230309	69.65	-0.0024151	69.3	-0.00243881	67.45	-0.00127362	68.25	-0.00204737	67.35	1.78274e-05	67.35	0.000580191	68.95	-0.00125729
69.25	-0.00241262	70.05	-0.00234903	67.65	-0.00233582	69.75	-0.00242264	69.45	-0.00244997	67.55	-0.00131087	68.35	-0.00206533	67.5	-3.50501e-05	67.45	0.000493506	69.05	-0.00130788
69.35	-0.00242207	70.15	-0.00238274	67.8	-0.00236832	69.85	-0.00241925	69.55	-0.00246832	67.65	-0.00134721	68.45	-0.00210486	67.65	-9.24831e-05	67.55	0.000404972	69.15	-0.00135096
69.45	-0.00244973	70.25	-0.00239979	67.95	-0.00238761	69.95	-0.0024247	69.65	-0.00247788	67.75	-0.00137422	68.55	-0.0021245	67.75	-0.000148825	67.65	0.000234704	69.25	-0.0014325
69.55	-0.00246307	70.35	-0.00241959	68.05	-0.00239498	70.05	-0.00242614	69.75	-0.00249549	67.85	-0.00141011	68.65	-0.00214355	67.85	-0.00020638	67.75	0.000147186	69.35	-0.00146572
69.65	-0.00247211	70.45	-0.00245462	68.15	-0.00240982	70.15	-0.0024367	69.85	-0.00250224	67.95	-0.00144461	68.75	-0.0021761	67.95	-0.000254019	67.85	6.7702e-05	69.45	-0.00154586
69.75	-0.00250852	70.55	-0.00248566	68.25	-0.00243227	70.25	-0.00243791	69.95	-0.00251827	68.05	-0.00147353	68.85	-0.00219423	68.1	-0.000310018	67.95	-1.67602e-05	69.55	-0.00158139
69.85	-0.00252018	70.65	-0.00249152	68.35	-0.00245578	70.35	-0.00243053	70.05	-0.00252192	68.15	-0.00149969	68.95	-0.00222896	68.25	-0.000372712	68.05	-8.87674e-05	69.65	-0.0016216
69.95	-0.00253211	70.75	-0.00252073	68.5	-0.00249092	70.45	-0.00243432	70.15	-0.00253339	68.25	-0.0015885	69.05	-0.0022495	68.35	-0.000416225	68.15	-0.000162653	69.75	-0.00165856
70.05	-0.0025396	70.85	-0.00253713	68.65	-0.00250305	70.55	-0.00243199	70.25	-0.00254495	68.35	-0.00162307	69.15	-0.00228586	68.45	-0.000470927	68.25	-0.000233255	69.85	-0.00168432
70.15	-0.00254474	70.95	-0.00256022	68.75	-0.00251383	70.65	-0.00243745	70.35	-0.00256348	68.45	-0.00166245	69.25	-0.00231139	68.55	-0.000518317	68.4	-0.000299198	69.95	-0.00171455
70.25	-0.00255964	71.05	-0.00260039	68.85	-0.0025283	70.75	-0.0024432	70.45	-0.00257886	68.55	-0.00168374	69.35	-0.00231963	68.65	-0.000567181	68.55	-0.0003691	70.05	-0.00175338
70.35	-0.00257183	71.15	-0.00260297	68.95	-0.00255058	70.85	-0.00244471	70.55	-0.0025888	68.65	-0.00174938	69.45	-0.00233668	68.8	-0.000625687	68.65	-0.000442726	70.15	-0.00178157
70.45	-0.00260856	71.25	-0.00261253	69.05	-0.00257135	70.95	-0.00244391	70.65	-0.00261471	68.75	-0.00176942	69.55	-0.00235546	69	-0.000673818	68.75	-0.000498107	70.25	-0.00179656
70.55	-0.00262611	71.35	-0.00262037	69.15	-0.00258469	71.05	-0.0024453	70.75	-0.00264595	68.85	-0.0017807	69.65	-0.00236893	69.15	-0.000727488	68.85	-0.000559806	70.35	-0.00182216
70.65	-0.00263596	71.45	-0.0026291	69.25	-0.00259948	71.15	-0.00243706	70.85	-0.00266126	68.95	-0.00182633	69.75	-0.00238705	69.3	-0.000766281	68.95	-0.000616688	70.45	-0.00184112
70.75	-0.00266316	71.55	-0.00264193	69.35	-0.00261272	71.25	-0.00244002	70.95	-0.00266949	69.05	-0.00184052	69.85	-0.00240719	69.5	-0.000804198	69.05	-0.000677458	70.55	-0.00189115
70.85	-0.00267026	71.65	-0.0026579	69.45	-0.00262686	71.35	-0.0024405	71.05	-0.0026733	69.15	-0.00189069	69.95	-0.00242251	69.7	-0.000844753	69.15	-0.000725164	70.65	-0.0019207
70.95	-0.00268068	71.75	-0.00267279	69.6	-0.00265109	71.45	-0.00243379	71.15	-0.00267887	69.25	-0.00190485	70.05	-0.00246058	69.85	-0.000888001	69.25	-0.000845113	70.75	-0.0019678
71.05	-0.00269346	71.85	-0.00267938	69.75	-0.0026774	71.6	-0.00243363	71.25	-0.00268907	69.35	-0.00195786	70.15	-0.00247792	69.95	-0.000932445	69.35	-0.000882567	70.85	-0.0019793
71.15	-0.00269847	71.95	-0.00269549	69.85	-0.00269087	71.75	-0.00243552	71.35	-0.00271312	69.45	-0.00200165	70.25	-0.00249024	70.05	-0.000972792	69.45	-0.000939109	70.95	-0.00200013
71.25	-0.0027248	72.05	-0.00270215	69.95	-0.00272439	71.85	-0.00243419	71.45	-0.00272172	69.55	-0.00205153	70.35	-0.0025056	70.15	-0.00101218	69.55	-0.000976415	71.05	-0.00204518
71.35	-0.00275531	72.15	-0.00270733	70.1	-0.00273549	71.95	-0.00245124	71.55	-0.0027354	69.65	-0.00207256	70.45	-0.0025155	70.25	-0.0010588	69.65	-0.00100495	71.15	-0.00209259
71.45	-0.00276531	72.25	-0.0027158	70.25	-0.00274705	72.05	-0.0024444	71.65	-0.00274187	69.8	-0.00211469	70.55	-0.00252724	70.35	-0.00109419	69.75	-0.00104974	71.25	-0.0021368
71.55	-0.00277157	72.35	-0.0027187	70.35	-0.00275706	72.15	-0.00244627	71.75	-0.00274657	69.95	-0.00213572	70.65	-0.00253119	70.45	-0.00113438	69.85	-0.00113801	71.35	-0.00215815
71.65	-0.00280504	72.45	-0.00272732	70.45	-0.00278038	72.25	-0.00247454	71.85	-0.0027458	70.05	-0.00216867	70.75	-0.00253926	70.55	-0.0011731	69.95	-0.00118948	71.45	-0.00218407
71.75	-0.00281656	72.55	-0.00273687	70.55	-0.0027989	72.35	-0.00248418	71.95	-0.00275354	70.15	-0.0021862	70.85	-0.00254916	70.65	-0.0012108	70.05	-0.00128795	71.55	-0.00222377
71.9	-0.00281473	72.65	-0.00274854	70.65	-0.0028035	72.45	-0.00248829	72.05	-0.00275777	70.25	-0.00221203	70.95	-0.00256625	70.75	-0.001267	70.15	-0.00131835	71.7	-0.00224381
72.05	-0.00282438	72.75	-0.00276165	70.75	-0.00281965	72.55	-0.0024929	72.15	-0.00277524	70.35	-0.00224357	71.05	-0.00258207	70.85	-0.00131397	70.25	-0.00134703	71.85	-0.00228145
72.15	-0.00284004	72.85	-0.00275777	70.9	-0.00283196	72.65	-0.00248226	72.25	-0.00278164	70.45	-0.00227518	71.2	-0.002587	71	-0.00135216	70.35	-0.0013759	71.95	-0.00229564
72.25	-0.00284917	72.95	-0.00276203	71.05	-0.00284531	72.75	-0.00248706	72.35	-0.00279675	70.55	-0.00231464	71.35	-0.00260157	71.15	-0.00138916	70.45	-0.00140473	72.05	-0.00233845
72.35	-0.00285987	73.05	-0.00277199	71.15	-0.00285921	72.85	-0.00249509	72.45	-0.00282448	70.7	-0.00233838	71.45	-0.00261288	71.25	-0.00142058	70.55	-0.00145125	72.15	-0.00236028
72.45	-0.00287468	73.15	-0.00278755	71.25	-0.00287276	72.95	-0.00249795	72.55	-0.00283026	70.85	-0.00236401	71.55	-0.00263054	71.35	-0.0014629	70.65	-0.00151866	72.25	-0.00239399
72.6	-0.00288018	73.25	-0.00279043	71.35	-0.00288334	73.05	-0.00250753	72.65	-0.00283541	70.95	-0.00239937	71.65	-0.00264045	71.45	-0.00151172	70.75	-0.00158822	72.35	-0.00240926
72.75	-0.0029102	73.35	-0.00281578	71.5	-0.00289982	73.15	-0.00250861	72.75	-0.00284632	71.05	-0.00242783	71.75	-0.00265031	71.55	-0.00154354	70.85	-0.00162198	72.45	-0.00243225
72.85	-0.00291347	73.45	-0.00282701	71.65	-0.002911	73.25	-0.00251421	72.85	-0.00287569	71.15	-0.0024514	71.85	-0.00267077	71.65	-0.00159375	70.95	-0.00164149	72.6	-0.00245949
72.95	-0.00292532	73.55	-0.00284136	71.8	-0.00292751	73.35	-0.00252128	72.95	-0.0028868	71.25	-0.00248955	71.95	-0.0026839	71.75	-0.00163855	71.05	-0.00166681	72.75	-0.00247917
73.05	-0.00293314	73.65	-0.00285496	71.95	-0.00293657	73.45	-0.00251797	73.05	-0.00291349	71.35	-0.00250551	72.05	-0.00269077	71.85	-0.0016682	71.15	-0.0017263	72.85	-0.00249168
73.15	-0.00294322	73.75	-0.00286077	72.05	-0.00294105	73.55	-0.00252228	73.15	-0.00290542	71.45	-0.00254158	72.15	-0.00270551	71.95	-0.00169364	71.25	-0.00175275	72.95	-0.00253527
73.25	-0.00297163	73.85	-0.00286415	72.15	-0.00294248	73.65	-0.00254739	73.25	-0.00290197	71.6	-0.00255226	72.25	-0.00272144	72.05	-0.00171446	71.35	-0.00177452	73.05	-0.00255157
73.35	-0.00298419	73.95	-0.00288061	72.3	-0.00295432	73.75	-0.00255817	73.35	-0.00293161	71.75	-0.00258218	72.35	-0.00273408	72.15	-0.00174584	71.45	-0.00179758	73.15	-0.00257914
73.45	-0.00299019	74.05	-0.00287563	72.45	-0.00295579	73.85	-0.00256676	73.45	-0.00294007	71.9	-0.00260442	72.45	-0.0027464	72.25	-0.00179218	71.55	-0.00182186	73.25	-0.0025906
73.55	-0.00300044	74.2	-0.00287589	72.6	-0.00297022	73.95	-0.00259726	73.55	-0.00293508	72.05	-0.00263675	72.55	-0.00274853	72.35	-0.00182236	71.65	-0.0018462	73.35	-0.00261343
73.65	-0.00301054	74.35	-0.00288493	72.75	-0.00298223	74.05	-0.00260465	73.65	-0.00293834	72.15	-0.00265895	72.7	-0.00274911	72.5	-0.00184128	71.75	-0.00187737	73.45	-0.00262356
73.8	-0.00303914	74.45	-0.00289363	72.85	-0.00298586	74.15	-0.00261185	73.75	-0.00293189	72.25	-0.00268145	72.85	-0.00276614	72.65	-0.00186604	71.85	-0.00190645	73.6	-0.00263348
73.95	-0.00304931	74.55	-0.00289704	72.95	-0.00299672	74.25	-0.00262231	73.85	-0.00292697	72.35	-0.00269901	72.95	-0.00277656	72.75	-0.00190801	71.95	-0.00192842	73.75	-0.00265186
74.05	-0.0030519	74.65	-0.00291368	73.05	-0.00302081	74.35	-0.00262777	73.95	-0.00291845	72.45	-0.00271757	73.05	-0.002784	72.85	-0.00192919	72.05	-0.00194791	73.85	-0.0026635
74.15	-0.00306535	74.75	-0.00292644	73.2	-0.00302626	74.45	-0.00263111	74.05	-0.00292871	72.55	-0.00274064	73.15	-0.00279872	72.95	-0.00195614	72.15	-0.00199167	73.95	-0.002674
74.25	-0.00307015	74.9	-0.00293194	73.35	-0.00304383	74.55	-0.00263108	74.15	-0.00294077	72.7	-0.00276826	73.25	-0.0028058	73.05	-0.0019811	72.25	-0.00200687	74.05	-0.00269281
74.35	-0.00307433	75.1	-0.00296398	73.45	-0.00304786	74.65	-0.00262669	74.25	-0.00295354	72.85	-0.00278968	73.35	-0.00281713	73.15	-0.0019979	72.35	-0.00202333	74.15	-0.00270403
74.45	-0.00308232	75.25	-0.00297201	73.55	-0.00306072	74.75	-0.00263812	74.35	-0.00295569	73	-0.00280911	73.45	-0.00282667	73.25	-0.00202138	72.45	-0.00204134	74.25	-0.00271744
74.55	-0.00308472	75.35	-0.00298513	73.65	-0.00306527	74.85	-0.0026419	74.45	-0.00295037	73.15	-0.00283113	73.55	-0.00283553	73.35	-0.00206935	72.55	-0.00208069	74.35	-0.00273256
74.65	-0.0031178	75.45	-0.00300983	73.75	-0.00307015	74.95	-0.00265479	74.55	-0.00295118	73.25	-0.00284382	73.7	-0.00284655	73.45	-0.00209146	72.65	-0.00210748	74.45	-0.00274744
74.75	-0.00312593	75.55	-0.00300455	73.9	-0.00308084	75.05	-0.00268574	74.65	-0.00296	73.35	-0.00285077	73.85	-0.00286164	73.55	-0.00210967	72.75	-0.00213125	74.55	-0.00276122
74.85	-0.00313798	75.65	-0.00299749	74.1	-0.00307354	75.15	-0.00268796	74.8	-0.00297507	73.5	-0.00286504	73.95	-0.00287816	73.65	-0.00213749	72.85	-0.00215128	74.65	-0.00277446
74.95	-0.0031468	75.75	-0.00300563	74.25	-0.0030698	75.25	-0.00269288	74.95	-0.00298309	73.65	-0.00287746	74.05	-0.00288808	73.75	-0.00215344	72.95	-0.00218799	74.75	-0.0027933
75.05	-0.00317344	75.85	-0.0030334	74.35	-0.00307511	75.35	-0.00269865	75.05	-0.00299104	73.75	-0.00289001	74.15	-0.00290448	73.85	-0.00217482	73.05	-0.0022236	74.9	-0.00281261
75.15	-0.0031855	75.95	-0.00303802	74.5	-0.00308227	75.45	-0.00273402	75.15	-0.00299222	73.85	-0.00289949	74.3	-0.00292121	73.95	-0.002222	73.15	-0.00224873	75.05	-0.00282595
75.25	-0.00319291	76.1	-0.00303438	74.65	-0.00308462	75.55	-0.0027463	75.25	-0.00302122	74	-0.00293026	74.45	-0.00292891	74.05	-0.00225679	73.25	-0.00226405	75.15	-0.0028376
75.35	-0.00321809	76.25	-0.00303319	74.8	-0.00309151	75.65	-0.00275854	75.35	-0.00301757	74.2	-0.00294443	74.55	-0.00294409	74.15	-0.00228249	73.35	-0.0022846	75.3	-0.00284512
75.45	-0.00323454	76.4	-0.00303094	74.95	-0.00309045	75.75	-0.00276709	75.45	-0.00302333	74.35	-0.00295071	74.65	-0.00296649	74.25	-0.00230198	73.45	-0.00230369	75.5	-0.00285463
75.55	-0.00323244	76.55	-0.0030373	75.05	-0.00309805	75.85	-0.00277599	75.55	-0.00302804	74.5	-0.00296054	74.75	-0.00297537	74.35	-0.002327	73.55	-0.00233185	75.65	-0.00286539
75.65	-0.00324522	76.7	-0.00303303	75.15	-0.00309652	75.95	-0.00279216	75.65	-0.00303449	74.65	-0.00296603	74.9	-0.00298829	74.45	-0.00236019	73.65	-0.0023528	75.8	-0.00287423
75.8	-0.00324439	76.85	-0.00302864	75.25	-0.00309994	76.05	-0.00279632	75.75	-0.00304641	74.75	-0.00299745	75.05	-0.00302402	74.55	-0.00237966	73.75	-0.00235963	76	-0.00289011
75.95	-0.00326177	77	-0.00303825	75.35	-0.00310715	76.15	-0.00280853	75.85	-0.00306379	74.9	-0.00300732	75.15	-0.00304609	74.65	-0.00240635	73.85	-0.00236967	76.2	-0.00290635
76.05	-0.00329232	77.15	-0.00303629	75.45	-0.00311463	76.25	-0.00282151	75.95	-0.00306176	75.1	-0.00302349	75.3	-0.00308556	74.75	-0.00242566	73.95	-0.00238868	76.35	-0.00290724
76.2	-0.00332386	77.25	-0.00304551	75.55	-0.00312663	76.35	-0.00284477	76.05	-0.00307093	75.25	-0.00302657	75.45	-0.00311927	74.85	-0.00244199	74.05	-0.0024166	76.45	-0.0029236
76.35	-0.00333278	77.4	-0.00305192	75.65	-0.00312074	76.45	-0.00285607	76.15	-0.00308052	75.35	-0.00302571	75.55	-0.00313608	74.95	-0.00246456	74.2	-0.00244684	76.55	-0.00292605
76.45	-0.00334336	77.55	-0.00307467	75.75	-0.00311241	76.55	-0.00286992	76.25	-0.00310051	75.5	-0.00303728	75.65	-0.00315635	75.1	-0.00247563	74.35	-0.00246924	76.65	-0.0029593
76.6	-0.00335358	77.65	-0.00308658	75.85	-0.00312597	76.65	-0.00289619	76.35	-0.00310905	75.65	-0.00304445	75.75	-0.00316001	75.25	-0.00251792	74.5	-0.00249271	76.8	-0.00297724
76.75	-0.00337733	77.75	-0.00309706	75.95	-0.00313181	76.75	-0.0029148	76.45	-0.00310865	75.75	-0.00304417	75.9	-0.00316347	75.35	-0.00254092	74.65	-0.0025124	76.95	-0.00301079
76.85	-0.00337147	77.85	-0.00310167	76.1	-0.0031445	76.85	-0.00293073	76.55	-0.00310979	75.85	-0.0030549	76.05	-0.00317372	75.45	-0.00256054	74.75	-0.00253079	77.1	-0.00304069
76.95	-0.00337599	77.95	-0.00310442	76.3	-0.00314855	76.95	-0.002947	76.65	-0.00312126	75.95	-0.00306583	76.2	-0.00319003	75.55	-0.00258599	74.85	-0.00254284	77.25	-0.00304978
77.1	-0.00338928	78.05	-0.00310942	76.45	-0.00314126	77.05	-0.00296053	76.75	-0.00312666	76.05	-0.00307514	76.35	-0.00320021	75.65	-0.00261565	74.95	-0.00256134	77.35	-0.00307854
77.25	-0.00338723	78.15	-0.00311706	76.55	-0.00315569	77.15	-0.00297154	76.85	-0.0031331	76.15	-0.00308384	76.45	-0.00322638	75.75	-0.00263034	75.05	-0.00257585	77.45	-0.00309109
77.35	-0.00338878	78.3	-0.00314084	76.65	-0.00316565	77.25	-0.00298377	76.95	-0.00313042	76.25	-0.00309394	76.55	-0.00325572	75.85	-0.00264964	75.15	-0.00258143	77.55	-0.00309674
77.5	-0.00339066	78.5	-0.00315037	76.75	-0.00316674	77.35	-0.002995	77.05	-0.00314324	76.35	-0.0031004	76.65	-0.00326304	75.95	-0.00266727	75.25	-0.00259781	77.65	-0.00312687
77.65	-0.00339003	78.65	-0.0031759	76.85	-0.00316378	77.45	-0.00303283	77.15	-0.00314786	76.45	-0.00310236	76.8	-0.00326632	76.1	-0.00268639	75.35	-0.0026057	77.75	-0.00313203
77.75	-0.00339725	78.75	-0.00320552	77	-0.00316518	77.55	-0.00305059	77.25	-0.00316501	76.6	-0.00313075	76.95	-0.00330099	76.25	-0.00270583	75.45	-0.00261192	77.85	-0.0031291
77.85	-0.00340382	78.85	-0.00319732	77.15	-0.00315435	77.65	-0.00305675	77.35	-0.00317436	76.75	-0.0031519	77.1	-0.00329912	76.35	-0.00272068	75.55	-0.0026207	77.95	-0.00313521
77.95	-0.00341368	78.95	-0.00320796	77.25	-0.0031625	77.75	-0.00307283	77.45	-0.00318172	76.85	-0.00315091	77.25	-0.0033241	76.45	-0.00273609	75.65	-0.00263466	78.05	-0.00314974
78.05	-0.00342701	79.1	-0.00320768	77.35	-0.00317377	77.85	-0.00309024	77.55	-0.00319357	76.95	-0.00317579	77.35	-0.00332693	76.55	-0.00274122	75.75	-0.00264509	78.15	-0.00318182
78.15	-0.00343135	79.25	-0.00321401	77.45	-0.00318925	77.95	-0.00310351	77.65	-0.00320208	77.05	-0.00318338	77.45	-0.00335893	76.7	-0.00276004	75.9	-0.00265334	78.25	-0.0031857
78.3	-0.00345111	79.35	-0.00322432	77.55	-0.00319001	78.05	-0.00312327	77.8	-0.0032097	77.15	-0.00319656	77.55	-0.00336418	76.85	-0.00276956	76.05	-0.00266524	78.35	-0.00319899
78.45	-0.00344874	79.45	-0.00322657	77.65	-0.00320035	78.15	-0.00313717	78	-0.00321486	77.25	-0.0031983	77.65	-0.0033915	76.95	-0.00278552	76.2	-0.00267464	78.45	-0.00320475
78.55	-0.00345705	79.55	-0.00324016	77.75	-0.00320958	78.25	-0.0031517	78.15	-0.00322857	77.4	-0.00320949	77.75	-0.00338953	77.05	-0.00279871	76.35	-0.00269359	78.55	-0.00321306
78.7	-0.00346573	79.65	-0.00324504	77.85	-0.00323288	78.35	-0.00317095	78.25	-0.00324148	77.55	-0.00321317	77.85	-0.00339672	77.15	-0.00281733	76.5	-0.00270926	78.65	-0.00322226
78.85	-0.00346542	79.75	-0.00327287	77.95	-0.0032379	78.45	-0.00318819	78.35	-0.00325024	77.65	-0.00320787	77.95	-0.00341967	77.25	-0.00282711	76.65	-0.00272275	78.75	-0.00323844
78.95	-0.00348117	79.85	-0.00327994	78.05	-0.0032483	78.55	-0.00320158	78.45	-0.00325761	77.75	-0.00320756	78.1	-0.0034144	77.35	-0.00283452	76.8	-0.00273634	78.85	-0.00324459
79.05	-0.00348757	79.95	-0.00331492	78.15	-0.00326669	78.65	-0.00322264	78.55	-0.00327378	77.85	-0.00321058	78.25	-0.00340584	77.45	-0.00285303	76.95	-0.00274839	78.95	-0.00324698
79.15	-0.0034937	80.05	-0.00331764	78.25	-0.00329852	78.75	-0.00321923	78.7	-0.00328354	78	-0.00321254	78.35	-0.00342691	77.55	-0.00286788	77.1	-0.00276293	79.05	-0.00325156
79.3	-0.00349609	80.15	-0.0033164	78.4	-0.00330798	78.85	-0.00323189	78.85	-0.00329966	78.15	-0.00321384	78.45	-0.00341866	77.65	-0.00288046	77.25	-0.00277249	79.15	-0.00327459
79.5	-0.00349771	80.25	-0.00332525	78.55	-0.00330329	79	-0.003255	78.95	-0.00330406	78.25	-0.00322345	78.55	-0.00342297	77.75	-0.00289217	77.35	-0.00277798	79.25	-0.00328646
79.65	-0.00351243	80.35	-0.00332537	78.65	-0.00331112	79.15	-0.00327477	79.05	-0.0033255	78.35	-0.00323439	78.65	-0.00343077	77.85	-0.00290031	77.45	-0.00277799	79.35	-0.00329548
79.75	-0.00352351	80.45	-0.00333077	78.75	-0.00332329	79.25	-0.00328956	79.15	-0.00334535	78.45	-0.00322467	78.75	-0.00346133	77.95	-0.00290696	77.55	-0.00278218	79.45	-0.00330738
79.9	-0.00352764	80.55	-0.00335743	78.85	-0.00333442	79.4	-0.00330523	79.25	-0.00335046	78.55	-0.00323488	78.85	-0.0034698	78.05	-0.00292543	77.7	-0.00278445	79.55	-0.00333864
80.05	-0.00352578	80.65	-0.00338657	78.95	-0.00333844	79.55	-0.00334934	79.35	-0.00335886	78.65	-0.00324488	78.95	-0.00347219	78.15	-0.00295933	77.9	-0.00278888	79.65	-0.00334639
80.15	-0.00353055	80.75	-0.00339791	79.05	-0.00333569	79.65	-0.003361	79.45	-0.00337013	78.75	-0.00326029	79.05	-0.00347154	78.3	-0.00297643	78.05	-0.00279708	79.75	-0.00336266
80.25	-0.0035179	80.85	-0.00343512	79.15	-0.00334049	79.75	-0.00337416	79.55	-0.00338093	78.85	-0.00328308	79.15	-0.00346758	78.45	-0.00298958	78.15	-0.00281383	79.85	-0.00335604
80.35	-0.00352092	80.95	-0.00344366	79.25	-0.00336185	79.85	-0.00339047	79.65	-0.00338947	78.95	-0.00330266	79.25	-0.00347506	78.55	-0.00300572	78.25	-0.0028205	79.95	-0.00337136
80.45	-0.00353277	81.05	-0.00345646	79.35	-0.00334952	79.95	-0.00342967	79.75	-0.00339964	79.05	-0.0033058	79.35	-0.0034658	78.65	-0.00300222	78.35	-0.00283118	80.1	-0.00337889
80.55	-0.00354888	81.15	-0.00345145	79.45	-0.0033623	80.05	-0.0034469	79.9	-0.00340787	79.15	-0.00334089	79.45	-0.0034839	78.75	-0.00301246	78.5	-0.00283941	80.25	-0.00339357
80.65	-0.00355964	81.25	-0.00346165	79.55	-0.00336816	80.15	-0.00346116	80.05	-0.00342467	79.25	-0.00333036	79.55	-0.00348695	78.85	-0.00302538	78.65	-0.00284185	80.35	-0.00340268
80.75	-0.00357343	81.35	-0.00347989	79.65	-0.00336652	80.25	-0.00350462	80.15	-0.00343545	79.35	-0.00334748	79.65	-0.00349168	79	-0.00303402	78.75	-0.00284141	80.45	-0.00341158
80.9	-0.00356598	81.5	-0.00349595	79.75	-0.00337345	80.35	-0.00352047	80.25	-0.00344761	79.45	-0.00335672	79.75	-0.00351759	79.15	-0.00304988	78.85	-0.00284105	80.55	-0.00342207
81.05	-0.00356501	81.65	-0.00353806	79.85	-0.00336802	80.45	-0.00356486	80.4	-0.00346017	79.55	-0.00336353	79.85	-0.00352488	79.3	-0.00307704	78.95	-0.00284785	80.65	-0.00342984
81.15	-0.00357643	81.75	-0.00354571	79.95	-0.00337685	80.55	-0.00358252	80.55	-0.00346483	79.7	-0.00339476	79.95	-0.00352325	79.5	-0.00308604	79.05	-0.00284789	80.75	-0.00342765
81.25	-0.00358055	81.85	-0.00357643	80.05	-0.00336618	80.65	-0.00362456	80.7	-0.00347524	79.85	-0.00342474	80.05	-0.00352963	79.65	-0.00309372	79.15	-0.00288208	80.85	-0.00344223
81.35	-0.00358737	81.95	-0.00358682	80.15	-0.00337308	80.75	-0.00364713	80.85	-0.00347879	79.95	-0.00342173	80.15	-0.00353426	79.75	-0.00310509	79.25	-0.00288932	81	-0.00344494
81.5	-0.0035927	82.05	-0.00359919	80.25	-0.00337344	80.9	-0.0036613	80.95	-0.00348209	80.05	-0.0034482	80.25	-0.00353152	79.85	-0.00311902	79.35	-0.00290923	81.15	-0.00345333
81.65	-0.00359255	82.15	-0.00363683	80.35	-0.00337874	81.05	-0.00367326	81.1	-0.00348396	80.15	-0.0034268	80.35	-0.00353449	79.95	-0.00312716	79.45	-0.00291117	81.25	-0.00346711
81.75	-0.00360184	82.25	-0.0036589	80.45	-0.00336484	81.15	-0.00371648	81.25	-0.00349048	80.25	-0.00343918	80.45	-0.00354837	80.1	-0.0031321	79.55	-0.00291721	81.35	-0.00347545
81.85	-0.00361179	82.35	-0.00369647	80.55	-0.00337458	81.3	-0.0037528	81.35	-0.00352192	80.35	-0.00344849	80.55	-0.00355668	80.25	-0.00316083	79.65	-0.00292615	81.45	-0.00348572
81.95	-0.00362291	82.45	-0.00369428	80.65	-0.00336372	81.45	-0.00377319	81.45	-0.00352605	80.45	-0.00344974	80.65	-0.00355965	80.35	-0.00316425	79.8	-0.00294382	81.55	-0.00349602
82.1	-0.00363782	82.55	-0.00370626	80.75	-0.00337606	81.55	-0.00380815	81.55	-0.00353285	80.55	-0.00347002	80.75	-0.00354673	80.45	-0.00316081	79.95	-0.00295172	81.65	-0.00350834
82.25	-0.00363063	82.65	-0.00372091	80.85	-0.00340342	81.65	-0.00382376	81.65	-0.00354711	80.65	-0.00349715	80.85	-0.00354205	80.6	-0.00317086	80.05	-0.00295422	81.75	-0.00350396
82.35	-0.00363843	82.75	-0.00374122	81	-0.00341254	81.75	-0.00383148	81.75	-0.00358803	80.75	-0.00350006	80.95	-0.00355171	80.75	-0.0032073	80.15	-0.00297184	81.85	-0.00350451
82.45	-0.00365701	82.85	-0.003762	81.15	-0.00342496	81.85	-0.00386868	81.85	-0.00360025	80.85	-0.0035084	81.05	-0.003558	80.85	-0.00321843	80.25	-0.00297462	81.95	-0.00351925
82.55	-0.00365766	82.95	-0.00377633	81.25	-0.00341153	81.95	-0.00387656	81.95	-0.00360979	80.95	-0.0035191	81.15	-0.00355591	80.95	-0.00322714	80.35	-0.0029749	82.05	-0.00353113
82.65	-0.00365778	83.1	-0.00377732	81.35	-0.00341134	82.05	-0.00391749	82.05	-0.00364218	81.05	-0.00353225	81.25	-0.00356871	81.05	-0.0032536	80.45	-0.00300639	82.15	-0.00355202
82.75	-0.00367115	83.25	-0.00376709	81.45	-0.00342296	82.15	-0.00392612	82.15	-0.00365227	81.15	-0.00353525	81.35	-0.0035868	81.15	-0.00326098	80.55	-0.00301368	82.25	-0.00355396
82.85	-0.00368025	83.35	-0.00378546	81.55	-0.0034287	82.25	-0.00393099	82.25	-0.00368208	81.25	-0.0035211	81.45	-0.00359554	81.3	-0.00326862	80.65	-0.00303864	82.35	-0.00356568
83	-0.00368247	83.5	-0.00379634	81.65	-0.00345072	82.35	-0.00394931	82.35	-0.00368329	81.35	-0.00354736	81.55	-0.00361463	81.45	-0.00326656	80.75	-0.00304543	82.45	-0.00358291
83.15	-0.0036964	83.65	-0.00380826	81.75	-0.00346349	82.5	-0.00396008	82.45	-0.00369728	81.45	-0.00355804	81.65	-0.00361014	81.55	-0.00329666	80.85	-0.00305529	82.55	-0.0036053
83.25	-0.00370063	83.75	-0.00382288	81.85	-0.00345824	82.65	-0.00397635	82.55	-0.00373541	81.55	-0.0035526	81.75	-0.00362604	81.65	-0.00329553	80.95	-0.00308533	82.65	-0.00362811
83.35	-0.00371172	83.85	-0.00383692	81.95	-0.00344902	82.75	-0.00398355	82.65	-0.00373029	81.65	-0.00354944	81.85	-0.00364583	81.75	-0.00329703	81.1	-0.00309298	82.75	-0.00363839
83.5	-0.00372603	84	-0.00385715	82.05	-0.00346735	82.85	-0.00399398	82.75	-0.00376326	81.75	-0.0035517	81.95	-0.00365864	81.85	-0.00332783	81.25	-0.00310018	82.85	-0.00365298
83.65	-0.00373294	84.15	-0.00386947	82.15	-0.00347878	83	-0.00402702	82.85	-0.00376834	81.85	-0.00354605	82.05	-0.00366635	82	-0.00333478	81.35	-0.00310177	82.95	-0.00365271
83.75	-0.00373932	84.25	-0.00388458	82.25	-0.00347349	83.15	-0.00403121	83	-0.00377359	82	-0.00354241	82.15	-0.00366167	82.15	-0.00334288	81.45	-0.00311672	83.05	-0.00367572
83.9	-0.0037588	84.35	-0.00388475	82.35	-0.00349336	83.25	-0.00404474	83.15	-0.00378313	82.15	-0.00353554	82.25	-0.00367748	82.25	-0.00334612	81.55	-0.00314839	83.15	-0.00369322
84.05	-0.00376963	84.45	-0.00390302	82.45	-0.00348606	83.35	-0.00405245	83.25	-0.00379469	82.25	-0.00352721	82.35	-0.00369795	82.35	-0.00335592	81.65	-0.00315753	83.25	-0.00369855
84.15	-0.00378904	84.55	-0.003908	82.55	-0.00352297	83.45	-0.00407966	83.35	-0.00379508	82.35	-0.00353267	82.45	-0.00371705	82.45	-0.00336079	81.75	-0.00315935	83.35	-0.0036938
84.25	-0.00379573	84.65	-0.0039331	82.65	-0.00353978	83.55	-0.00409627	83.45	-0.00383395	82.45	-0.00352557	82.55	-0.003742	82.55	-0.00338732	81.85	-0.00318929	83.45	-0.00370973
84.35	-0.00380564	84.75	-0.00393445	82.75	-0.00357498	83.65	-0.00410354	83.55	-0.00385339	82.6	-0.00353286	82.7	-0.00373975	82.65	-0.00339322	81.95	-0.00318581	83.55	-0.00370673
84.45	-0.00379417	84.85	-0.00396224	82.85	-0.0035861	83.75	-0.00411277	83.65	-0.00388093	82.75	-0.00354179	82.85	-0.0037571	82.75	-0.0034016	82.05	-0.00321962	83.65	-0.00370049
84.6	-0.00382626	84.95	-0.00396121	82.95	-0.00359684	83.85	-0.00414558	83.75	-0.00388862	82.85	-0.00352843	83	-0.00377248	82.85	-0.00341612	82.15	-0.00322302	83.75	-0.00369873
84.8	-0.00383918	85.05	-0.00397394	83.05	-0.00361799	83.95	-0.0041601	83.85	-0.00389217	82.95	-0.00353803	83.2	-0.00377123	82.95	-0.00342288	82.25	-0.00322672	83.85	-0.00371107
84.95	-0.00383135	85.15	-0.00398222	83.15	-0.00366291	84.05	-0.00417371	83.95	-0.00389233	83.05	-0.00354189	83.35	-0.00378367	83.05	-0.00343332	82.35	-0.00323058	83.95	-0.00372408
85.05	-0.00385097	85.3	-0.00398339	83.25	-0.00367416	84.15	-0.00419918	84.05	-0.00389953	83.15	-0.00355467	83.5	-0.00380147	83.15	-0.00346517	82.45	-0.00324819	84.1	-0.00374338
85.15	-0.00386929	85.45	-0.00399782	83.35	-0.0037156	84.25	-0.00421253	84.15	-0.00390671	83.25	-0.00355052	83.65	-0.0038209	83.3	-0.00346046	82.55	-0.00325666	84.25	-0.00376613
85.3	-0.00385991	85.55	-0.00401361	83.45	-0.00375587	84.35	-0.0042253	84.25	-0.0039206	83.35	-0.0035642	83.75	-0.00384826	83.45	-0.00347095	82.65	-0.00325269	84.4	-0.00375411
85.45	-0.00387989	85.65	-0.00401763	83.55	-0.00379218	84.45	-0.00423268	84.35	-0.00392672	83.45	-0.00358403	83.85	-0.00384319	83.55	-0.00348252	82.75	-0.00325368	84.6	-0.00376695
85.55	-0.00389152	85.75	-0.00402686	83.65	-0.00379492	84.55	-0.00423857	84.45	-0.0039389	83.55	-0.00360066	83.95	-0.00386606	83.65	-0.00349274	82.85	-0.00328656	84.75	-0.00378221
85.65	-0.00391074	85.85	-0.00403622	83.75	-0.00379239	84.65	-0.00425945	84.55	-0.00395025	83.65	-0.00360753	84.05	-0.00386336	83.75	-0.00350231	82.95	-0.0032911	84.9	-0.00378489
85.75	-0.00390342	85.95	-0.00405059	83.85	-0.00380824	84.75	-0.00426242	84.65	-0.00396507	83.75	-0.00362214	84.2	-0.0038768	83.85	-0.00350935	83.05	-0.00329939	85.05	-0.00380054
85.85	-0.00390998	86.1	-0.00406805	83.95	-0.0038497	84.85	-0.00427088	84.75	-0.00397374	83.85	-0.00363828	84.4	-0.00389521	83.95	-0.00351457	83.15	-0.00330362	85.15	-0.00380943
85.95	-0.00392558	86.25	-0.00406376	84.05	-0.00388474	84.95	-0.00427286	84.85	-0.00399159	83.95	-0.00365363	84.55	-0.00390407	84.05	-0.00352351	83.25	-0.0033158	85.3	-0.00381489
86.05	-0.0039197	86.4	-0.00405531	84.15	-0.00390063	85.1	-0.00428355	84.95	-0.00399944	84.05	-0.00366874	84.65	-0.00392507	84.15	-0.00352723	83.35	-0.00332494	85.45	-0.00384599
86.15	-0.00392935	86.6	-0.00407123	84.25	-0.003909	85.25	-0.00430072	85.05	-0.00401852	84.2	-0.0036814	84.8	-0.00392465	84.25	-0.00352124	83.45	-0.00334455	85.55	-0.00385197
86.25	-0.00394463	86.75	-0.00407437	84.35	-0.00390998	85.35	-0.00430497	85.15	-0.00403145	84.4	-0.0036781	84.95	-0.00393659	84.35	-0.0035348	83.55	-0.00338001	85.65	-0.00386171
86.35	-0.0039627	86.85	-0.00407711	84.45	-0.0039202	85.45	-0.00431953	85.25	-0.00405825	84.55	-0.00368683	85.1	-0.00393341	84.45	-0.00354106	83.65	-0.003396	85.75	-0.00387082
86.45	-0.00398394	86.95	-0.00408619	84.55	-0.00394107	85.55	-0.00431805	85.35	-0.00407121	84.7	-0.00369534	85.25	-0.00394213	84.55	-0.00355253	83.75	-0.00340773	85.9	-0.00388259
86.55	-0.00399879	87.05	-0.0040625	84.65	-0.0039601	85.65	-0.00432076	85.45	-0.0040854	84.85	-0.00371076	85.4	-0.00395717	84.65	-0.00356513	83.85	-0.00341231	86.05	-0.00388332
86.7	-0.00400866	87.15	-0.00406532	84.75	-0.0039929	85.75	-0.00432166	85.55	-0.00410304	84.95	-0.00371639	85.55	-0.00397138	84.75	-0.00356373	83.95	-0.00341257	86.15	-0.00389259
86.85	-0.00399962	87.25	-0.00406425	84.85	-0.00400556	85.85	-0.00432965	85.65	-0.00410508	85.05	-0.00373392	85.7	-0.00398067	84.85	-0.00357104	84.05	-0.00342781	86.25	-0.00390659
86.95	-0.00400408	87.35	-0.00406241	84.95	-0.00401651	85.95	-0.0043349	85.75	-0.00410431	85.15	-0.00376763	85.85	-0.00399309	84.95	-0.00357274	84.15	-0.00343674	86.35	-0.00391369
87.05	-0.00401493	87.45	-0.00405963	85.05	-0.00403143	86.05	-0.00434027	85.85	-0.00410836	85.25	-0.00376534	85.95	-0.00399702	85.05	-0.00359075	84.25	-0.00345082	86.45	-0.0039197
87.15	-0.00400887	87.6	-0.00405537	85.15	-0.00404977	86.15	-0.00434955	85.95	-0.00412381	85.35	-0.00378861	86.1	-0.00400689	85.15	-0.00360862	84.35	-0.00345413	86.55	-0.0039456
87.25	-0.00402697	87.75	-0.00404916	85.25	-0.00406406	86.25	-0.00435501	86.05	-0.00414379	85.45	-0.00380182	86.25	-0.00401856	85.25	-0.00362541	84.45	-0.00346845	86.65	-0.00396048
87.35	-0.00403609	87.9	-0.00403865	85.4	-0.00407179	86.35	-0.004369	86.15	-0.00415968	85.55	-0.00382386	86.35	-0.00401136	85.35	-0.00364105	84.55	-0.00346918	86.75	-0.00397243
87.45	-0.00404297	88.05	-0.00402882	85.6	-0.00407897	86.45	-0.00436139	86.25	-0.00417368	85.65	-0.00383427	86.5	-0.00401037	85.45	-0.00365574	84.65	-0.0034937	86.85	-0.00399637
87.55	-0.00405572	88.15	-0.00401781	85.75	-0.00409727	86.55	-0.00436623	86.35	-0.00418302	85.75	-0.00383133	86.65	-0.00402026	85.55	-0.00367649	84.75	-0.00349513	86.95	-0.00400399
87.65	-0.00404747	88.25	-0.00401244	85.85	-0.00409212	86.65	-0.00437256	86.45	-0.00420512	85.85	-0.00384735	86.75	-0.00402197	85.65	-0.00369823	84.85	-0.00351487	87.05	-0.00401107
87.75	-0.00403415	88.35	-0.00400795	86	-0.00411017	86.75	-0.00435563	86.55	-0.00421231	85.95	-0.00386729	86.85	-0.00403771	85.75	-0.00370747	84.95	-0.00354095	87.15	-0.00401557
87.85	-0.00403621	88.45	-0.00399786	86.15	-0.00412115	86.85	-0.00436104	86.65	-0.00422444	86.05	-0.00388558	87	-0.00405844	85.85	-0.00373062	85.05	-0.00355536	87.25	-0.00402616
87.95	-0.00403997	88.6	-0.00399218	86.25	-0.00413845	86.95	-0.00436082	86.75	-0.00423478	86.15	-0.00390839	87.15	-0.00406962	85.95	-0.00374654	85.15	-0.00357121	87.4	-0.00403506
88.05	-0.00401941	88.8	-0.00397993	86.35	-0.0041379	87.1	-0.00433567	86.85	-0.00425325	86.25	-0.00391921	87.25	-0.0040805	86.1	-0.00377005	85.25	-0.00357386	87.55	-0.00403507
88.15	-0.00401786	88.95	-0.00396871	86.45	-0.00414459	87.25	-0.00432519	86.95	-0.00426237	86.35	-0.00393909	87.35	-0.00410153	86.25	-0.00378579	85.35	-0.00357798	87.65	-0.00404001
88.25	-0.0040247	89.1	-0.00395522	86.55	-0.00416538	87.35	-0.00431649	87.05	-0.00426938	86.45	-0.00395624	87.45	-0.00410815	86.35	-0.00378268	85.45	-0.00360037	87.75	-0.00404212
88.35	-0.0040225	89.25	-0.00393723	86.7	-0.00417238	87.45	-0.00430465	87.15	-0.00427102	86.55	-0.00397017	87.55	-0.00411017	86.45	-0.00378596	85.55	-0.00362324	87.85	-0.00404365
88.45	-0.00401802	89.35	-0.00393105	86.85	-0.00418186	87.6	-0.00429744	87.25	-0.00427752	86.65	-0.00399153	87.65	-0.00411836	86.55	-0.00380429	85.65	-0.00364785	87.95	-0.00404799
88.55	-0.00401674	89.45	-0.00392059	86.95	-0.00418951	87.75	-0.00428324	87.35	-0.00427964	86.8	-0.00401108	87.8	-0.00411932	86.65	-0.00381363	85.75	-0.0036801	88.05	-0.00402814
88.65	-0.00401482	89.55	-0.00390792	87.05	-0.00419649	87.85	-0.00426731	87.45	-0.0042618	86.95	-0.00402549	87.95	-0.00412103	86.75	-0.0038266	85.85	-0.00368604	88.15	-0.0040237
88.75	-0.00401037	89.65	-0.00389051	87.15	-0.00419882	88	-0.00425395	87.55	-0.00426244	87.05	-0.00403848	88.05	-0.00411893	86.85	-0.00382651	85.95	-0.00370641	88.25	-0.00401897
88.85	-0.00400902	89.75	-0.00387819	87.25	-0.00420485	88.15	-0.00423488	87.65	-0.00426469	87.15	-0.00405452	88.2	-0.00412073	86.95	-0.00382717	86.05	-0.00372408	88.35	-0.00401582
88.95	-0.00398412	89.9	-0.00384213	87.35	-0.00420566	88.3	-0.00422027	87.75	-0.0042595	87.25	-0.0040658	88.35	-0.00411955	87.05	-0.00384032	86.15	-0.00374108	88.45	-0.00400206
89.05	-0.00398342	90.05	-0.00382349	87.45	-0.00420955	88.45	-0.00420202	87.85	-0.00423628	87.4	-0.00407782	88.45	-0.00411397	87.15	-0.00383329	86.25	-0.00376689	88.55	-0.00399877
89.15	-0.00397723	90.2	-0.00380268	87.55	-0.00420744	88.6	-0.00418136	87.95	-0.0042292	87.6	-0.0040678	88.55	-0.00410553	87.25	-0.0038223	86.4	-0.00379441	88.65	-0.00399136
89.25	-0.00397049	90.35	-0.00378227	87.65	-0.00420899	88.75	-0.00416753	88.05	-0.00420151	87.75	-0.00407932	88.65	-0.00410099	87.35	-0.00382679	86.55	-0.00381705	88.75	-0.003988
89.35	-0.00396312	90.45	-0.00376164	87.75	-0.00421018	88.85	-0.00414835	88.15	-0.00419814	87.9	-0.00408043	88.75	-0.00409181	87.45	-0.00383099	86.65	-0.00383736	88.85	-0.00396176
89.45	-0.00393425	90.6	-0.00374329	87.85	-0.00420916	88.95	-0.00410559	88.25	-0.00418927	88.05	-0.00409235	88.85	-0.00408383	87.55	-0.00383955	86.75	-0.00386209	88.95	-0.00395035
89.55	-0.00392361	90.75	-0.00371623	87.95	-0.00420788	89.1	-0.00407801	88.35	-0.00415774	88.15	-0.00409402	88.95	-0.00407708	87.65	-0.00384156	86.85	-0.00388559	89.05	-0.00393848
89.65	-0.00392067	90.9	-0.00370233	88.05	-0.00420928	89.3	-0.0040513	88.5	-0.00414534	88.3	-0.00409442	89.05	-0.00406861	87.8	-0.00382454	86.95	-0.00390292	89.15	-0.00392975
89.75	-0.00391068	91.05	-0.00368409	88.15	-0.00420101	89.45	-0.00400228	88.65	-0.00413293	88.45	-0.00409047	89.15	-0.00406282	87.95	-0.00382115	87.05	-0.00393812	89.25	-0.00391622
89.85	-0.00389816	91.15	-0.00366039	88.25	-0.00419343	89.6	-0.00397244	88.75	-0.00412002	88.6	-0.00408991	89.25	-0.00405797	88.05	-0.00382297	87.15	-0.00395558	89.35	-0.00390431
89.95	-0.00386683	91.25	-0.00364143	88.4	-0.00419161	89.75	-0.00394383	88.85	-0.00411286	88.8	-0.00408281	89.35	-0.004044	88.15	-0.00382158	87.25	-0.00397968	89.45	-0.00389048
90.05	-0.00385314	91.35	-0.00362318	88.55	-0.00418554	89.85	-0.00391073	89	-0.00409914	88.95	-0.00407797	89.45	-0.00403195	88.3	-0.00380012	87.35	-0.004005	89.55	-0.00387545
90.15	-0.00384262	91.45	-0.00359832	88.65	-0.00415872	90	-0.0038804	89.15	-0.00408622	89.05	-0.00406927	89.55	-0.00402401	88.45	-0.00379676	87.45	-0.00402904	89.65	-0.00386588
90.25	-0.00382853	91.55	-0.0035748	88.75	-0.00414979	90.15	-0.00385176	89.25	-0.00406884	89.15	-0.00406068	89.65	-0.00401254	88.55	-0.0037898	87.55	-0.00405015	89.75	-0.00385316
90.35	-0.00381875	91.65	-0.00355585	88.85	-0.00413172	90.3	-0.00382141	89.4	-0.0040497	89.3	-0.00404493	89.75	-0.00399914	88.7	-0.00378415	87.7	-0.00407693	89.85	-0.00383811
90.45	-0.00381043	91.75	-0.00351118	88.95	-0.00412055	90.45	-0.00378729	89.55	-0.00402894	89.45	-0.00403	89.85	-0.00398887	88.85	-0.00378032	87.85	-0.00409669	89.95	-0.00382605
90.55	-0.00379769	91.85	-0.00348158	89.05	-0.00410657	90.55	-0.00375165	89.7	-0.00401334	89.55	-0.00401405	89.95	-0.00397865	88.95	-0.00377271	88	-0.0041157	90.05	-0.00381081
90.65	-0.00378935	91.95	-0.00345319	89.15	-0.00409234	90.65	-0.00372096	89.85	-0.00399707	89.7	-0.00399389	90.05	-0.0039671	89.05	-0.00374377	88.15	-0.00412959	90.15	-0.00379427
90.75	-0.00375207	92.05	-0.00340884	89.25	-0.00407726	90.75	-0.00368355	89.95	-0.00398149	89.85	-0.00397784	90.15	-0.00395499	89.2	-0.00373158	88.25	-0.00413917	90.25	-0.003777
90.85	-0.00373853	92.15	-0.00338937	89.35	-0.00405997	90.85	-0.00362563	90.1	-0.00396164	89.95	-0.00396617	90.25	-0.00394177	89.35	-0.00372125	88.4	-0.00414756	90.35	-0.00376057
90.95	-0.00372591	92.25	-0.003367	89.45	-0.00404618	90.95	-0.00359298	90.25	-0.00393784	90.05	-0.00395009	90.35	-0.00392563	89.45	-0.00370455	88.55	-0.00415771	90.45	-0.0037441
91.05	-0.00371052	92.35	-0.0033396	89.55	-0.00403484	91.05	-0.00355982	90.4	-0.00391736	90.15	-0.00393553	90.45	-0.00391132	89.6	-0.00369418	88.65	-0.00414845	90.55	-0.00372158
91.15	-0.00367445	92.45	-0.0032905	89.65	-0.00401835	91.2	-0.00352658	90.55	-0.00389319	90.25	-0.00391583	90.55	-0.00389554	89.75	-0.00367857	88.75	-0.00414966	90.65	-0.00369983
91.25	-0.00365592	92.55	-0.00326244	89.75	-0.00399999	91.35	-0.00346459	90.65	-0.00387426	90.35	-0.00389924	90.65	-0.00387848	89.85	-0.00364374	88.85	-0.00415745	90.75	-0.0036784
91.35	-0.0036409	92.65	-0.00323264	89.85	-0.00398506	91.45	-0.003422	90.75	-0.00383021	90.45	-0.00385995	90.75	-0.00386205	89.95	-0.00361934	89	-0.00416261	90.85	-0.00365908
91.45	-0.00360198	92.75	-0.00321032	89.95	-0.00396563	91.55	-0.00338259	90.85	-0.00380477	90.55	-0.00383392	90.85	-0.00384594	90.05	-0.00359445	89.15	-0.00416092	90.95	-0.00364439
91.55	-0.00357584	92.85	-0.00318723	90.1	-0.00395051	91.7	-0.00334219	90.95	-0.00378291	90.65	-0.00381341	90.95	-0.00382389	90.15	-0.00357683	89.25	-0.00415797	91.05	-0.00362798
91.65	-0.00356018	92.95	-0.003159	90.25	-0.00392864	91.85	-0.00330566	91.1	-0.00376154	90.75	-0.00379026	91.05	-0.00381121	90.3	-0.00355421	89.4	-0.00414821	91.15	-0.00360869
91.75	-0.0035372	93.05	-0.00313872	90.4	-0.00391173	91.95	-0.00326325	91.25	-0.00373799	90.85	-0.00377029	91.15	-0.00379439	90.45	-0.00352526	89.55	-0.00414078	91.25	-0.00359176
91.85	-0.00352361	93.15	-0.00312045	90.55	-0.00389256	92.05	-0.00322828	91.4	-0.00371013	90.95	-0.00372362	91.25	-0.00375275	90.55	-0.00350469	89.7	-0.00413765	91.35	-0.00357105
91.95	-0.0034989	93.25	-0.00309362	90.65	-0.00387334	92.2	-0.00318814	91.55	-0.00367973	91.05	-0.00369646	91.35	-0.00372723	90.65	-0.00347807	89.85	-0.00413214	91.45	-0.00354525
92.05	-0.00345764	93.35	-0.00307767	90.75	-0.00385212	92.35	-0.00314695	91.65	-0.00365227	91.2	-0.00366413	91.45	-0.00368207	90.75	-0.00345652	89.95	-0.00412146	91.55	-0.00353488
92.15	-0.00341227	93.45	-0.00305272	90.9	-0.00382437	92.45	-0.0030995	91.75	-0.00362613	91.35	-0.00363827	91.55	-0.00363888	90.85	-0.00343204	90.05	-0.00410731	91.65	-0.00351512
92.25	-0.00339108	93.55	-0.00302869	91.05	-0.00380921	92.6	-0.00305758	91.85	-0.00359968	91.45	-0.00361332	91.65	-0.00361333	91	-0.00340719	90.2	-0.004086	91.75	-0.00350136
92.35	-0.00336678	93.65	-0.00298672	91.2	-0.00378921	92.75	-0.00301579	91.95	-0.00356633	91.55	-0.00357932	91.75	-0.00356651	91.15	-0.00338892	90.35	-0.00406796	91.85	-0.00346011
92.45	-0.00333987	93.75	-0.00295803	91.4	-0.00376491	92.85	-0.00296499	92.05	-0.00353665	91.65	-0.00355	91.85	-0.00354496	91.25	-0.00334278	90.45	-0.00404458	91.95	-0.00343669
92.55	-0.00329471	93.85	-0.00293474	91.6	-0.00374232	92.95	-0.0029212	92.15	-0.00350492	91.75	-0.00352406	91.95	-0.00352039	91.35	-0.00331252	90.55	-0.00401894	92.05	-0.00339508
92.65	-0.00326722	93.95	-0.00291533	91.75	-0.00371437	93.05	-0.00288037	92.25	-0.00347026	91.85	-0.00349478	92.05	-0.00349495	91.45	-0.00328313	90.7	-0.00399553	92.2	-0.00335133
92.75	-0.00324111	94.05	-0.0028937	91.85	-0.00369192	93.15	-0.00283733	92.35	-0.00343667	91.95	-0.00346539	92.15	-0.00346627	91.55	-0.00324857	90.85	-0.00397575	92.35	-0.00332769
92.85	-0.00321038	94.15	-0.00287512	91.95	-0.00366622	93.25	-0.00279609	92.45	-0.00340618	92.05	-0.00343455	92.25	-0.00343808	91.65	-0.00320985	90.95	-0.00395027	92.45	-0.00328249
92.95	-0.00319003	94.25	-0.00285138	92.1	-0.00363535	93.35	-0.00275956	92.55	-0.00337841	92.15	-0.00340055	92.35	-0.00339085	91.75	-0.0031831	91.05	-0.00391972	92.55	-0.00325421
93.05	-0.00316611	94.35	-0.00281099	92.3	-0.0036076	93.45	-0.0027197	92.65	-0.00335539	92.25	-0.00336478	92.45	-0.0033415	91.85	-0.00315037	91.15	-0.00389706	92.65	-0.00323151
93.15	-0.00314372	94.45	-0.00278834	92.45	-0.00358499	93.55	-0.00268259	92.75	-0.00332135	92.35	-0.00333353	92.55	-0.00331375	91.95	-0.00311761	91.25	-0.00386586	92.8	-0.00318432
93.25	-0.00312122	94.55	-0.00274604	92.55	-0.0035643	93.65	-0.00261983	92.85	-0.00329339	92.45	-0.00330307	92.65	-0.00328761	92.05	-0.00308533	91.35	-0.00383904	92.95	-0.00316103
93.35	-0.00309492	94.65	-0.00270171	92.65	-0.00354184	93.75	-0.00257472	92.95	-0.00325935	92.55	-0.0032518	92.75	-0.00323528	92.15	-0.00305164	91.5	-0.00381139	93.05	-0.00314002
93.45	-0.00306796	94.75	-0.00268869	92.75	-0.00351939	93.85	-0.00254053	93.05	-0.00322972	92.65	-0.00319968	92.85	-0.00321166	92.25	-0.00301937	91.65	-0.00378221	93.15	-0.00311534
93.55	-0.00303941	94.85	-0.00266593	92.85	-0.00349286	93.95	-0.00250228	93.15	-0.00319836	92.75	-0.00316867	92.95	-0.00316111	92.35	-0.00298605	91.75	-0.00374917	93.25	-0.00308752
93.65	-0.00300917	94.95	-0.00265156	92.95	-0.00346733	94.05	-0.00246256	93.25	-0.00316628	92.85	-0.00311209	93.05	-0.00313188	92.45	-0.00296129	91.85	-0.00371593	93.35	-0.00303803
93.75	-0.00298399			93.1	-0.00343829	94.15	-0.00242451	93.35	-0.00313835	92.95	-0.00307591	93.15	-0.00307835	92.55	-0.0029253	91.95	-0.00368352	93.45	-0.00301417
93.85	-0.00293906			93.25	-0.00341573	94.25	-0.00238308	93.45	-0.00310964	93.05	-0.00303382	93.25	-0.0030459	92.65	-0.00289442	92.05	-0.00364564	93.55	-0.00298345
93.95	-0.00291807			93.35	-0.00338958	94.35	-0.00234815	93.55	-0.00308656	93.15	-0.00299743	93.35	-0.00299112	92.75	-0.00285972	92.15	-0.00361138	93.65	-0.00295938
94.05	-0.00289011			93.45	-0.00336465	94.45	-0.00231449	93.65	-0.00305399	93.25	-0.00295629	93.45	-0.00296116	92.85	-0.00282865	92.25	-0.00356841	93.75	-0.00293229
94.15	-0.00286143			93.55	-0.00333168	94.55	-0.00227953	93.75	-0.00302009	93.35	-0.00291905	93.55	-0.00292481	92.95	-0.00279014	92.35	-0.00352792	93.9	-0.00290548
94.25	-0.00284006			93.65	-0.00330935	94.65	-0.00224582	93.85	-0.00299446	93.45	-0.00288959	93.65	-0.00287069	93.05	-0.00275681	92.45	-0.00348589	94.1	-0.00287414
94.35	-0.00280779			93.75	-0.00328543	94.75	-0.00221771	93.95	-0.0029664	93.55	-0.00285925	93.75	-0.00283907	93.15	-0.00272412	92.55	-0.00344332	94.25	-0.00284977
94.45	-0.00278419			93.85	-0.00323489	94.85	-0.00218611	94.05	-0.00293144	93.65	-0.00282484	93.85	-0.00281514	93.25	-0.00268764	92.65	-0.00339735	94.4	-0.00282853
94.55	-0.00275756			93.95	-0.0031837	94.95	-0.00216167	94.2	-0.00290232	93.75	-0.00279242	93.95	-0.0027635	93.35	-0.00265423	92.75	-0.0033499	94.55	-0.00280377
94.65	-0.00273407			94.05	-0.00315056			94.4	-0.00286986	93.85	-0.00276105	94.05	-0.00273632	93.45	-0.00262126	92.85	-0.00330456	94.65	-0.00277305
94.75	-0.0027116			94.15	-0.0031289			94.55	-0.00284491	93.95	-0.00272568	94.15	-0.00270513	93.55	-0.00259076	92.95	-0.00326245	94.75	-0.00274699
94.85	-0.00268103			94.25	-0.00308188			94.65	-0.00281117	94.05	-0.00269066	94.3	-0.00267233	93.65	-0.00256673	93.05	-0.00322592	94.85	-0.0027242
94.95	-0.00265569			94.35	-0.00304937			94.75	-0.00277927	94.15	-0.0026602	94.45	-0.00261673	93.75	-0.00253711	93.15	-0.00318455	94.95	-0.00270133
				94.45	-0.00301663			94.85	-0.00275348	94.25	-0.00262458	94.55	-0.00258448	93.9	-0.00250195	93.25	-0.00314287	95.05	-0.00265881
				94.55	-0.00298583			94.95	-0.00272844	94.35	-0.00259028	94.7	-0.00255238	94.05	-0.00244939	93.35	-0.00310366
				94.65	-0.00296148			95.05	-0.00270451	94.45	-0.00255681	94.85	-0.00252366	94.15	-0.00241385	93.45	-0.00305949
				94.75	-0.00293387					94.55	-0.0025162	94.95	-0.00249591	94.25	-0.00238143	93.55	-0.00300952
				94.85	-0.00288701					94.65	-0.00247713	95.05	-0.00246496	94.4	-0.00234556	93.65	-0.00296426
				94.95	-0.00285758					94.75	-0.00244808			94.55	-0.00232157	93.75	-0.00291741
										94.85	-0.00239198			94.65	-0.00229499	93.85	-0.00287319
										94.95	-0.00236311			94.75	-0.00226474	93.95	-0.00283171
										95.05	-0.00232555			94.85	-0.00223579	94.05	-0.00279079
														94.95	-0.00220449	94.15	-0.00275459
																94.25	-0.00271006
																94.35	-0.00267495
																94.45	-0.00260901
																94.55	-0.00256326
																94.65	-0.0025122
																94.75	-0.00246783
																94.85	-0.00242591
																95	-0.00238301

## Sheet: Figure_S3C
Figure S3 First order derivatives of the melting curves of PC1/3-prodomain variants at A) pH 6.0 and B) 7.4 as well as of furin:PC1/3-prodomain complexes at C) pH 6.0 and D) pH 7.4. (M = mutant, WT = wild-type)
Figure S3C
T in °C	M1 + Furin	T in °C	M2 + Furin	T in °C	M3 + Furin	T in °C	M4 + Furin	T in °C	M5 + Furin	T in °C	M9 + Furin	T in °C	M10 + Furin	T in °C	Furin
35.2	4.64043e-05	35.2	2.33604e-06	35.25	3.05436e-05	35.15	0.000180021	35.25	-5.31464e-05	35.15	0.000102938	35.25	-7.35605e-05	35.1	0.777628
35.35	4.68162e-05	35.35	2.61815e-06	35.35	3.14201e-05	35.3	0.000177764	35.35	-5.2742e-05	35.25	0.000101897	35.35	-7.25561e-05	35.3	0.777632
35.45	4.79919e-05	35.45	3.05903e-06	35.5	3.16961e-05	35.45	0.000175932	35.5	-5.09211e-05	35.4	0.000101122	35.45	-7.1838e-05	35.4	0.77765
35.55	4.83675e-05	35.55	3.81646e-06	35.65	3.34045e-05	35.55	0.000175193	35.65	-4.87494e-05	35.55	9.85588e-05	35.55	-7.09639e-05	35.5	0.777665
35.65	4.87835e-05	35.7	5.20277e-06	35.75	3.37232e-05	35.65	0.000172603	35.75	-4.67061e-05	35.65	9.71258e-05	35.65	-6.80952e-05	35.7	0.77767
35.75	5.0184e-05	35.85	5.16989e-06	35.85	3.37938e-05	35.75	0.000168917	35.85	-4.48455e-05	35.8	9.59418e-05	35.75	-6.87773e-05	35.8	0.77766
35.85	5.18815e-05	36	6.06159e-06	35.95	3.65138e-05	35.85	0.000167225	35.95	-4.40004e-05	36	9.44574e-05	35.9	-6.80143e-05	36	0.777676
36	5.54197e-05	36.15	6.62295e-06	36.05	3.6657e-05	36	0.00016505	36.05	-4.1528e-05	36.15	9.41553e-05	36.1	-6.6304e-05	36.1	0.777698
36.15	5.65914e-05	36.25	6.99609e-06	36.15	3.73972e-05	36.15	0.000161558	36.15	-3.94733e-05	36.25	9.21394e-05	36.3	-6.61514e-05	36.2	0.777714
36.25	5.78418e-05	36.35	7.86965e-06	36.25	3.76014e-05	36.25	0.000159405	36.25	-3.80264e-05	36.4	9.06671e-05	36.45	-6.53861e-05	36.3	0.777737
36.35	6.00612e-05	36.5	8.50985e-06	36.35	3.78201e-05	36.35	0.000157923	36.35	-3.6121e-05	36.55	8.90209e-05	36.6	-6.44104e-05	36.5	0.777756
36.45	6.1822e-05	36.65	1.00122e-05	36.5	3.77047e-05	36.45	0.00015564	36.45	-3.28834e-05	36.65	8.74666e-05	36.75	-6.35165e-05	36.6	0.77777
36.55	6.28951e-05	36.75	1.05063e-05	36.65	3.80092e-05	36.55	0.000152968	36.55	-3.12802e-05	36.75	8.56849e-05	36.9	-6.21093e-05	36.7	0.777783
36.65	6.38902e-05	36.9	1.22769e-05	36.75	3.84081e-05	36.65	0.000151054	36.65	-2.83336e-05	36.9	8.53067e-05	37.1	-6.21772e-05	36.9	0.777799
36.75	6.58764e-05	37.05	1.35663e-05	36.85	3.93848e-05	36.8	0.000147791	36.75	-2.55278e-05	37.05	8.55102e-05	37.25	-6.1891e-05	37	0.777817
36.85	6.76022e-05	37.2	1.50386e-05	36.95	4.00452e-05	36.95	0.000144517	36.85	-2.30665e-05	37.2	8.41778e-05	37.35	-6.16749e-05	37.2	0.777831
36.95	6.87492e-05	37.35	1.59141e-05	37.05	4.01589e-05	37.05	0.00014211	36.95	-1.97591e-05	37.35	8.21056e-05	37.5	-6.12525e-05	37.3	0.777855
37.1	7.09363e-05	37.5	1.70903e-05	37.15	4.08121e-05	37.15	0.00013779	37.05	-1.79245e-05	37.45	7.99457e-05	37.65	-6.08466e-05	37.5	0.777866
37.25	7.20546e-05	37.65	1.79902e-05	37.25	4.0061e-05	37.25	0.000134573	37.15	-1.68881e-05	37.55	7.75585e-05	37.75	-6.0406e-05	37.7	0.777891
37.35	7.36504e-05	37.75	1.85961e-05	37.35	4.18116e-05	37.35	0.000133132	37.25	-1.51532e-05	37.65	7.7073e-05	37.85	-5.86431e-05	37.8	0.777909
37.45	7.70325e-05	37.85	2.03775e-05	37.45	4.36358e-05	37.45	0.00013098	37.35	-1.28814e-05	37.8	7.60405e-05	37.95	-5.91788e-05	37.9	0.777921
37.55	7.74369e-05	37.95	2.22026e-05	37.55	4.34964e-05	37.55	0.000128377	37.45	-1.02335e-05	37.95	7.50194e-05	38.05	-5.94387e-05	38	0.777943
37.65	7.87039e-05	38.1	2.26553e-05	37.65	4.51498e-05	37.65	0.000125181	37.55	-9.24608e-06	38.1	7.41841e-05	38.15	-5.97432e-05	38.1	0.777971
37.75	8.06142e-05	38.25	2.28538e-05	37.75	4.80572e-05	37.75	0.000121298	37.65	-6.60904e-06	38.25	7.21974e-05	38.25	-5.97833e-05	38.2	0.777979
37.85	8.19212e-05	38.35	2.38549e-05	37.85	4.81863e-05	37.85	0.000117446	37.75	-5.3923e-06	38.35	7.11613e-05	38.35	-5.94802e-05	38.3	0.778003
37.95	8.23061e-05	38.45	2.2619e-05	37.95	4.862e-05	37.95	0.000116186	37.85	-4.93444e-06	38.45	6.94531e-05	38.45	-6.04449e-05	38.5	0.778018
38.1	8.41484e-05	38.55	2.3761e-05	38.05	5.06231e-05	38.05	0.000114042	37.95	-3.74997e-06	38.55	6.68656e-05	38.55	-5.98508e-05	38.6	0.778043
38.3	8.6511e-05	38.65	2.45285e-05	38.2	5.1928e-05	38.15	0.00011133	38.05	-3.52129e-06	38.65	6.5093e-05	38.65	-5.97018e-05	38.8	0.778076
38.45	8.79883e-05	38.75	2.6164e-05	38.35	5.17472e-05	38.25	0.000109063	38.15	-3.08411e-06	38.75	6.3762e-05	38.75	-6.01282e-05	38.9	0.778111
38.55	8.85737e-05	38.85	2.55748e-05	38.5	5.1944e-05	38.35	0.000105505	38.25	-2.30115e-06	38.85	6.30091e-05	38.85	-5.88747e-05	39.1	0.778127
38.65	8.96959e-05	38.95	2.6187e-05	38.65	5.27219e-05	38.45	0.000104108	38.35	-2.07028e-06	38.95	6.17524e-05	38.95	-5.94053e-05	39.2	0.77815
38.75	9.11549e-05	39.05	2.65231e-05	38.75	5.45733e-05	38.55	0.000100699	38.45	-1.3599e-06	39.05	5.92398e-05	39.05	-5.91665e-05	39.4	0.778172
38.85	9.33547e-05	39.15	2.6726e-05	38.85	5.53722e-05	38.65	9.88006e-05	38.55	-2.4301e-07	39.15	5.7358e-05	39.15	-5.85345e-05	39.5	0.778192
38.95	9.56961e-05	39.25	2.72182e-05	38.95	5.54451e-05	38.75	9.57129e-05	38.65	7.60611e-07	39.25	5.51039e-05	39.25	-5.71739e-05	39.6	0.778203
39.05	9.59432e-05	39.35	2.71047e-05	39.05	5.49583e-05	38.85	9.21746e-05	38.75	2.0595e-06	39.35	5.32512e-05	39.35	-5.68795e-05	39.7	0.778233
39.15	9.57136e-05	39.5	2.52026e-05	39.15	5.61108e-05	38.95	8.82122e-05	38.85	2.08852e-06	39.45	5.13371e-05	39.45	-5.62667e-05	39.9	0.778264
39.25	9.58902e-05	39.65	2.50401e-05	39.25	5.6232e-05	39.05	8.60529e-05	38.95	1.92925e-06	39.55	5.01047e-05	39.55	-5.61397e-05	40	0.778272
39.35	9.62614e-05	39.75	2.56514e-05	39.4	5.48833e-05	39.15	8.5848e-05	39.05	1.76774e-06	39.65	4.89995e-05	39.7	-5.69672e-05	40.1	0.778287
39.45	9.69592e-05	39.85	2.54834e-05	39.55	5.55259e-05	39.25	8.46201e-05	39.15	9.30227e-07	39.75	4.90349e-05	39.85	-5.68427e-05	40.2	0.778311
39.55	9.80317e-05	40	2.68266e-05	39.7	5.6395e-05	39.35	8.3571e-05	39.25	1.41119e-06	39.85	4.83659e-05	39.95	-5.65827e-05	40.3	0.77834
39.65	9.91325e-05	40.15	2.69431e-05	39.85	5.69818e-05	39.45	8.20978e-05	39.35	1.40645e-06	39.95	4.71575e-05	40.05	-5.71837e-05	40.5	0.778349
39.75	9.84507e-05	40.25	2.75019e-05	40	5.50354e-05	39.55	7.94076e-05	39.45	2.27581e-06	40.05	4.44866e-05	40.15	-5.63413e-05	40.6	0.778373
39.85	9.8964e-05	40.35	2.62582e-05	40.2	5.53971e-05	39.65	7.71639e-05	39.55	2.14468e-06	40.15	4.32278e-05	40.25	-5.74454e-05	40.7	0.778393
39.95	0.000100358	40.45	2.62205e-05	40.35	5.57372e-05	39.75	7.56654e-05	39.65	1.99938e-06	40.25	4.26294e-05	40.35	-5.88906e-05	40.8	0.778407
40.05	9.97384e-05	40.6	2.69291e-05	40.5	5.6092e-05	39.85	7.22833e-05	39.75	4.81161e-06	40.35	4.06064e-05	40.45	-5.85451e-05	41	0.778424
40.15	0.000100533	40.75	2.70742e-05	40.65	5.59468e-05	39.95	7.01762e-05	39.85	6.40718e-06	40.45	3.94772e-05	40.55	-5.84687e-05	41.1	0.778443
40.25	9.99001e-05	40.9	2.67352e-05	40.75	5.63907e-05	40.05	6.7635e-05	39.95	5.61359e-06	40.55	3.77077e-05	40.7	-5.8378e-05	41.2	0.778465
40.35	9.95077e-05	41.05	2.65534e-05	40.9	5.53978e-05	40.15	6.4849e-05	40.05	5.34068e-06	40.65	3.67323e-05	40.85	-5.90593e-05	41.3	0.778478
40.45	9.91693e-05	41.2	2.5886e-05	41.05	5.65043e-05	40.25	6.27638e-05	40.15	6.12685e-06	40.8	3.55535e-05	40.95	-5.8898e-05	41.4	0.778498
40.55	9.90879e-05	41.4	2.64163e-05	41.15	5.58996e-05	40.35	6.07446e-05	40.25	5.34783e-06	40.95	3.47979e-05	41.05	-6.08628e-05	41.5	0.778518
40.65	9.91228e-05	41.55	2.5307e-05	41.3	5.56149e-05	40.45	6.01493e-05	40.35	5.58856e-06	41.05	3.33126e-05	41.15	-6.38688e-05	41.6	0.77853
40.75	9.72666e-05	41.7	2.51817e-05	41.45	5.50357e-05	40.55	5.77305e-05	40.45	6.0265e-06	41.15	3.1766e-05	41.25	-6.67578e-05	41.8	0.778553
40.85	9.66078e-05	41.85	2.32353e-05	41.6	5.57167e-05	40.65	5.6405e-05	40.55	4.42806e-06	41.25	2.95931e-05	41.35	-6.9136e-05	41.9	0.778572
40.95	9.55085e-05	41.95	2.25058e-05	41.75	5.51864e-05	40.75	5.41935e-05	40.65	3.0105e-06	41.35	2.7832e-05	41.45	-7.07443e-05	42	0.778589
41.05	9.44801e-05	42.1	2.23724e-05	41.85	5.48025e-05	40.85	5.29089e-05	40.75	2.81426e-06	41.45	2.76154e-05	41.55	-7.42071e-05	42.2	0.7786
41.15	9.52959e-05	42.25	2.20975e-05	41.95	5.32342e-05	40.95	5.07989e-05	40.85	1.22597e-06	41.55	2.67814e-05	41.65	-7.56801e-05	42.3	0.77863
41.25	9.41376e-05	42.35	2.08628e-05	42.05	5.2866e-05	41.05	4.98595e-05	40.95	7.12024e-09	41.65	2.51043e-05	41.75	-7.80068e-05	42.4	0.778649
41.35	9.1544e-05	42.45	2.13554e-05	42.15	5.14137e-05	41.15	4.80847e-05	41.05	-6.02297e-07	41.75	2.25184e-05	41.85	-8.01752e-05	42.5	0.778674
41.45	9.0217e-05	42.6	2.04278e-05	42.3	5.09047e-05	41.25	4.49877e-05	41.15	-2.6127e-06	41.85	2.33058e-05	41.95	-8.23658e-05	42.7	0.778702
41.55	8.82813e-05	42.8	1.91147e-05	42.45	4.89947e-05	41.35	4.3033e-05	41.25	-2.17047e-06	41.95	2.06746e-05	42.05	-8.39287e-05	42.8	0.778718
41.65	8.81558e-05	42.95	1.76812e-05	42.6	4.79139e-05	41.45	4.09566e-05	41.35	-3.4698e-06	42.05	1.87418e-05	42.15	-8.58403e-05	42.9	0.778727
41.75	8.7292e-05	43.1	1.58086e-05	42.75	4.83358e-05	41.55	3.87358e-05	41.45	-3.79857e-06	42.15	1.64607e-05	42.25	-8.71708e-05	43	0.778755
41.85	8.63451e-05	43.25	1.4253e-05	42.85	4.88591e-05	41.65	3.65007e-05	41.55	-5.85619e-06	42.25	1.48589e-05	42.35	-9.01293e-05	43.1	0.778773
41.95	8.51118e-05	43.4	1.16797e-05	42.95	4.74183e-05	41.75	3.50981e-05	41.65	-7.81792e-06	42.35	1.28133e-05	42.45	-9.46013e-05	43.2	0.778791
42.05	8.37749e-05	43.55	1.08427e-05	43.05	4.54198e-05	41.85	3.35475e-05	41.75	-1.09397e-05	42.45	1.28268e-05	42.55	-9.7205e-05	43.3	0.778808
42.15	8.246e-05	43.65	9.15148e-06	43.15	4.46159e-05	42	3.35642e-05	41.85	-1.30512e-05	42.55	1.05018e-05	42.65	-0.000100121	43.5	0.778831
42.25	8.19789e-05	43.75	8.16802e-06	43.25	4.32939e-05	42.15	3.24311e-05	41.95	-1.56889e-05	42.65	9.98767e-06	42.75	-0.000103256	43.6	0.778846
42.35	8.03338e-05	43.85	5.73415e-06	43.4	4.1882e-05	42.3	3.03288e-05	42.05	-1.85614e-05	42.75	9.98578e-06	42.85	-0.000106838	43.7	0.778865
42.45	7.77942e-05	44	3.76997e-06	43.55	3.89639e-05	42.45	2.91808e-05	42.15	-1.95075e-05	42.85	9.8282e-06	42.95	-0.000108376	43.8	0.778889
42.55	7.49042e-05	44.15	2.16172e-06	43.65	4.03704e-05	42.55	2.76991e-05	42.25	-2.32219e-05	42.95	8.20364e-06	43.05	-0.000110887	43.9	0.778902
42.65	7.23977e-05	44.3	1.2392e-06	43.75	3.76653e-05	42.65	2.63104e-05	42.35	-2.69284e-05	43.05	4.50993e-06	43.15	-0.000112905	44	0.77893
42.75	7.03616e-05	44.45	5.3296e-08	43.85	3.64971e-05	42.75	2.9161e-05	42.45	-2.90062e-05	43.15	4.12406e-06	43.25	-0.000115661	44.1	0.778954
42.85	6.9255e-05	44.55	-3.78355e-06	43.95	3.49623e-05	42.85	2.68504e-05	42.6	-2.97643e-05	43.25	3.07128e-06	43.35	-0.000117331	44.2	0.778952
42.95	6.5917e-05	44.65	-7.07334e-06	44.05	3.47937e-05	42.95	2.16016e-05	42.75	-3.16065e-05	43.35	3.27249e-07	43.45	-0.000120475	44.4	0.778953
43.05	6.4252e-05	44.75	-7.75157e-06	44.15	3.39822e-05	43.1	2.09654e-05	42.85	-3.30066e-05	43.45	-3.87625e-06	43.55	-0.000121601	44.5	0.778959
43.15	6.27324e-05	44.85	-9.89049e-06	44.25	3.26203e-05	43.25	1.76136e-05	42.95	-3.46123e-05	43.55	-7.47616e-06	43.65	-0.000126065	44.6	0.77897
43.25	6.22599e-05	45	-9.42999e-06	44.35	3.02927e-05	43.35	1.43169e-05	43.05	-3.67912e-05	43.65	-8.88121e-06	43.75	-0.000128428	44.7	0.778978
43.35	5.74018e-05	45.15	-1.1708e-05	44.45	2.68869e-05	43.45	1.32914e-05	43.15	-4.25591e-05	43.75	-1.39636e-05	43.85	-0.000130749	44.8	0.778984
43.45	5.58233e-05	45.25	-1.01369e-05	44.6	2.36758e-05	43.55	1.2817e-05	43.25	-4.47356e-05	43.85	-1.69859e-05	43.95	-0.000131939	44.9	0.778993
43.55	5.63182e-05	45.35	-1.16649e-05	44.75	2.30287e-05	43.65	9.35972e-06	43.4	-4.95362e-05	43.95	-1.85208e-05	44.05	-0.000134521	45	0.779008
43.65	5.50721e-05	45.45	-1.3204e-05	44.85	2.20249e-05	43.75	7.86388e-06	43.55	-5.30858e-05	44.05	-2.33989e-05	44.15	-0.000135996	45.1	0.779015
43.75	5.37482e-05	45.6	-1.52927e-05	44.95	2.01432e-05	43.85	7.32194e-06	43.65	-5.67032e-05	44.15	-2.53414e-05	44.25	-0.000136661	45.2	0.779023
43.85	5.09012e-05	45.8	-1.55596e-05	45.05	1.95524e-05	43.95	3.30184e-06	43.8	-5.79518e-05	44.25	-2.83772e-05	44.35	-0.000140644	45.3	0.779024
43.95	4.72254e-05	45.95	-1.66281e-05	45.15	2.0466e-05	44.05	1.55371e-06	43.95	-6.22854e-05	44.35	-3.15479e-05	44.45	-0.000143513	45.4	0.779029
44.05	4.4696e-05	46.05	-1.70653e-05	45.25	1.83407e-05	44.15	-2.23665e-06	44.05	-6.51392e-05	44.45	-3.43113e-05	44.55	-0.000144859	45.5	0.779033
44.15	4.21156e-05	46.2	-1.93412e-05	45.4	1.55896e-05	44.25	-3.30991e-06	44.15	-6.94721e-05	44.55	-4.10327e-05	44.65	-0.000147686	45.6	0.779044
44.25	4.13879e-05	46.35	-2.11662e-05	45.55	1.38392e-05	44.35	-5.52841e-06	44.25	-7.37344e-05	44.65	-4.33762e-05	44.75	-0.000149841	45.8	0.779045
44.35	3.98316e-05	46.45	-2.49548e-05	45.65	1.19829e-05	44.45	-7.02891e-06	44.35	-7.57881e-05	44.75	-4.6164e-05	44.85	-0.000152748	45.9	0.779039
44.45	3.82998e-05	46.55	-2.5436e-05	45.75	1.28232e-05	44.55	-9.41168e-06	44.45	-8.02107e-05	44.85	-5.05677e-05	44.95	-0.000158278	46	0.779046
44.55	3.59007e-05	46.65	-2.63768e-05	45.85	9.75767e-06	44.65	-1.07705e-05	44.55	-8.28319e-05	44.95	-5.5503e-05	45.05	-0.000160809	46.1	0.779042
44.65	3.21033e-05	46.75	-2.7909e-05	45.95	6.10546e-06	44.75	-1.27589e-05	44.65	-8.52541e-05	45.05	-6.16697e-05	45.15	-0.00016508	46.2	0.779035
44.75	2.73519e-05	46.85	-2.61609e-05	46.05	1.76298e-06	44.9	-1.43407e-05	44.75	-9.13426e-05	45.15	-6.75298e-05	45.3	-0.000167888	46.3	0.779053
44.85	2.3919e-05	47	-2.77414e-05	46.15	-1.76269e-06	45.05	-1.6108e-05	44.85	-9.78662e-05	45.25	-7.17678e-05	45.45	-0.000170613	46.4	0.779063
44.95	2.30567e-05	47.15	-2.92236e-05	46.25	-3.02161e-06	45.15	-1.85935e-05	44.95	-0.000103041	45.35	-7.51246e-05	45.55	-0.000173805	46.5	0.779081
45.05	1.99539e-05	47.25	-3.09086e-05	46.35	-5.8536e-06	45.25	-2.32153e-05	45.1	-0.000108807	45.45	-8.12548e-05	45.65	-0.000175864	46.6	0.779086
45.15	1.53721e-05	47.35	-3.45839e-05	46.45	-7.09584e-06	45.35	-2.66564e-05	45.25	-0.00011479	45.6	-8.36024e-05	45.75	-0.000177088	46.7	0.779094
45.25	1.03786e-05	47.5	-3.70663e-05	46.55	-8.70903e-06	45.45	-3.03668e-05	45.35	-0.000117535	45.75	-8.56393e-05	45.85	-0.000179692	46.8	0.779089
45.35	7.24501e-06	47.65	-4.13629e-05	46.65	-1.25851e-05	45.55	-3.56907e-05	45.45	-0.000120647	45.85	-8.72952e-05	45.95	-0.00018222	46.9	0.77909
45.5	3.74661e-06	47.75	-4.2781e-05	46.75	-1.47554e-05	45.65	-3.97278e-05	45.55	-0.000124193	45.95	-9.19057e-05	46.05	-0.000184487	47	0.779091
45.65	2.12915e-06	47.85	-4.31148e-05	46.85	-1.6349e-05	45.75	-4.48597e-05	45.65	-0.000130148	46.05	-9.75245e-05	46.15	-0.000188511	47.1	0.779093
45.75	-2.55034e-06	47.95	-4.56244e-05	46.95	-1.86962e-05	45.85	-4.88476e-05	45.75	-0.000134414	46.15	-9.96347e-05	46.25	-0.000189494	47.2	0.779092
45.85	-5.29674e-06	48.1	-4.7343e-05	47.05	-2.30311e-05	45.95	-5.19711e-05	45.85	-0.000138093	46.25	-0.0001033	46.35	-0.000193012	47.3	0.779086
45.95	-7.77913e-06	48.3	-4.83903e-05	47.15	-2.59583e-05	46.1	-5.66523e-05	45.95	-0.000142802	46.35	-0.00010706	46.45	-0.000196193	47.4	0.779089
46.05	-1.08898e-05	48.45	-5.23445e-05	47.25	-2.67601e-05	46.25	-6.0968e-05	46.05	-0.000145187	46.45	-0.000108285	46.55	-0.000200043	47.5	0.779103
46.15	-1.36735e-05	48.55	-5.22951e-05	47.35	-2.94059e-05	46.35	-6.18286e-05	46.15	-0.00015087	46.6	-0.000114792	46.65	-0.000200554	47.6	0.779102
46.25	-1.78769e-05	48.65	-5.3306e-05	47.45	-3.26018e-05	46.45	-6.52365e-05	46.3	-0.000155752	46.75	-0.000117138	46.75	-0.000203522	47.7	0.779108
46.35	-2.00359e-05	48.75	-5.66761e-05	47.55	-3.81052e-05	46.55	-6.76707e-05	46.5	-0.000159452	46.85	-0.000122539	46.85	-0.000207682	47.8	0.77911
46.5	-2.18505e-05	48.85	-5.67361e-05	47.65	-3.91512e-05	46.65	-6.86457e-05	46.65	-0.000162979	46.95	-0.000124176	46.95	-0.000213623	47.9	0.779105
46.65	-2.6231e-05	49	-6.17032e-05	47.75	-4.37805e-05	46.75	-7.04982e-05	46.8	-0.000167173	47.05	-0.000125118	47.05	-0.000216406	48	0.779087
46.75	-3.07967e-05	49.15	-6.39986e-05	47.85	-4.48808e-05	46.85	-7.23157e-05	46.95	-0.000171323	47.15	-0.000129376	47.15	-0.000219958	48.1	0.779083
46.85	-3.18099e-05	49.25	-6.5521e-05	47.95	-4.78778e-05	46.95	-7.4637e-05	47.1	-0.000173841	47.25	-0.000132262	47.25	-0.000222533	48.2	0.779086
46.95	-3.47186e-05	49.35	-6.64417e-05	48.05	-5.19908e-05	47.1	-7.74695e-05	47.25	-0.00017746	47.35	-0.000134758	47.35	-0.000228578	48.3	0.779079
47.05	-3.70037e-05	49.45	-6.97042e-05	48.15	-5.43074e-05	47.25	-7.90678e-05	47.4	-0.000181982	47.45	-0.000138272	47.45	-0.000231226	48.4	0.779087
47.15	-3.97687e-05	49.6	-7.1416e-05	48.25	-5.74239e-05	47.35	-7.88897e-05	47.6	-0.000188402	47.55	-0.000140426	47.55	-0.000232952	48.5	0.779088
47.25	-4.31007e-05	49.75	-7.37548e-05	48.35	-5.87833e-05	47.5	-8.04374e-05	47.75	-0.000191644	47.7	-0.000142418	47.65	-0.000241761	48.6	0.779079
47.35	-4.25713e-05	49.85	-7.59361e-05	48.45	-6.21168e-05	47.65	-8.27378e-05	47.85	-0.000192237	47.85	-0.000146382	47.75	-0.00024583	48.7	0.779085
47.45	-4.23552e-05	50	-7.82018e-05	48.55	-6.70792e-05	47.75	-8.69399e-05	47.95	-0.000196178	47.95	-0.000147831	47.85	-0.000251544	48.8	0.779088
47.55	-4.24442e-05	50.15	-7.72746e-05	48.65	-7.07331e-05	47.85	-8.84268e-05	48.05	-0.000202761	48.05	-0.000152325	47.95	-0.000255046	48.9	0.779081
47.65	-4.22832e-05	50.25	-7.8782e-05	48.75	-7.29609e-05	48	-9.26235e-05	48.15	-0.00020744	48.15	-0.000155946	48.05	-0.000257515	49	0.779086
47.75	-4.63671e-05	50.35	-8.03052e-05	48.85	-7.62206e-05	48.15	-9.4496e-05	48.3	-0.000213213	48.25	-0.000161513	48.15	-0.000260759	49.1	0.779082
47.85	-4.67133e-05	50.45	-8.18908e-05	48.95	-8.16488e-05	48.25	-9.61343e-05	48.45	-0.000216249	48.35	-0.000163696	48.25	-0.000262967	49.2	0.77908
47.95	-4.63886e-05	50.55	-8.28142e-05	49.05	-8.72409e-05	48.35	-9.76583e-05	48.55	-0.000223362	48.45	-0.000166562	48.4	-0.000265667	49.3	0.779071
48.05	-4.84631e-05	50.65	-8.43923e-05	49.15	-9.08466e-05	48.45	-0.000100067	48.65	-0.000230879	48.55	-0.00016879	48.55	-0.000269332	49.4	0.779062
48.15	-5.15197e-05	50.8	-8.68631e-05	49.25	-9.53176e-05	48.6	-0.000101914	48.8	-0.000236349	48.65	-0.000171839	48.65	-0.000271614	49.5	0.77906
48.25	-5.21693e-05	50.95	-8.94847e-05	49.35	-9.98382e-05	48.75	-0.000102251	48.95	-0.000238184	48.75	-0.000175663	48.75	-0.000273834	49.6	0.779054
48.35	-5.45234e-05	51.05	-9.26328e-05	49.5	-9.98728e-05	48.85	-0.000101099	49.05	-0.00024128	48.85	-0.00018067	48.85	-0.000281662	49.7	0.779059
48.45	-5.45025e-05	51.2	-9.44873e-05	49.65	-0.000102158	48.95	-9.89766e-05	49.2	-0.000242783	48.95	-0.000182498	48.95	-0.00028447	49.8	0.779054
48.55	-5.37209e-05	51.35	-9.33519e-05	49.75	-0.000104742	49.05	-9.9766e-05	49.35	-0.000243842	49.1	-0.000185779	49.05	-0.000292989	49.9	0.779044
48.65	-5.23345e-05	51.45	-9.518e-05	49.85	-0.000108998	49.15	-0.000103535	49.5	-0.000247383	49.25	-0.000189186	49.15	-0.000297786	50	0.779034
48.75	-4.99659e-05	51.55	-9.56235e-05	50	-0.000110629	49.25	-0.000106861	49.65	-0.000252709	49.35	-0.00019032	49.25	-0.000300498	50.1	0.779012
48.85	-4.72643e-05	51.7	-0.000100103	50.15	-0.000111334	49.4	-0.000106056	49.8	-0.000253988	49.45	-0.000196545	49.35	-0.000303272	50.2	0.779007
48.95	-4.57607e-05	51.85	-0.000104665	50.25	-0.000111553	49.55	-0.000107829	49.95	-0.000256801	49.6	-0.000198642	49.45	-0.000309609	50.3	0.779005
49.05	-4.27195e-05	52	-0.000109551	50.35	-0.000116106	49.65	-0.000110674	50.05	-0.000258025	49.75	-0.00020105	49.55	-0.000311759	50.4	0.779009
49.15	-4.34115e-05	52.15	-0.000113861	50.45	-0.000112295	49.8	-0.00011348	50.15	-0.000262202	49.9	-0.000203172	49.7	-0.000316403	50.5	0.779
49.25	-4.0975e-05	52.25	-0.000119051	50.55	-0.000111941	49.95	-0.000116325	50.3	-0.000264727	50.05	-0.000204447	49.85	-0.000318727	50.6	0.77898
49.4	-3.88714e-05	52.35	-0.000124144	50.65	-0.000111133	50.05	-0.000119223	50.45	-0.000266955	50.2	-0.000207536	49.95	-0.00031893	50.7	0.778965
49.55	-3.7334e-05	52.45	-0.000131855	50.75	-0.000110605	50.15	-0.000119718	50.55	-0.000269765	50.35	-0.000208898	50.05	-0.000320772	50.8	0.77894
49.65	-3.31596e-05	52.6	-0.000139613	50.85	-0.000111058	50.25	-0.000123553	50.7	-0.000272846	50.45	-0.00021342	50.15	-0.000323315	50.9	0.778922
49.75	-2.9444e-05	52.8	-0.000146558	50.95	-0.000115268	50.4	-0.000127415	50.85	-0.00027615	50.55	-0.000216063	50.25	-0.000326946	51	0.778903
49.85	-2.44103e-05	52.95	-0.00015472	51.05	-0.000115042	50.55	-0.000130366	51	-0.000278244	50.65	-0.000220152	50.35	-0.000327478	51.1	0.7789
50	-1.99494e-05	53.05	-0.000158481	51.15	-0.000116884	50.65	-0.00013568	51.2	-0.000279182	50.8	-0.000222077	50.45	-0.00032665	51.2	0.778883
50.15	-1.69234e-05	53.15	-0.00016619	51.25	-0.000117568	50.75	-0.000139179	51.35	-0.00027954	50.95	-0.000224068	50.55	-0.00033046	51.3	0.778866
50.25	-1.17995e-05	53.25	-0.000173217	51.35	-0.000119521	50.85	-0.000144711	51.45	-0.000280238	51.05	-0.000224295	50.65	-0.000333266	51.4	0.778854
50.35	-7.59821e-06	53.35	-0.000182074	51.45	-0.000127534	51	-0.000149154	51.55	-0.000283203	51.15	-0.000226732	50.75	-0.000334561	51.5	0.778821
50.5	-4.89331e-06	53.5	-0.000192408	51.55	-0.000134236	51.15	-0.000153653	51.65	-0.000286043	51.3	-0.000226069	50.85	-0.000336755	51.6	0.778798
50.65	-1.85915e-06	53.7	-0.000204243	51.65	-0.000139801	51.25	-0.000157662	51.75	-0.00029013	51.45	-0.000227703	50.95	-0.000342147	51.7	0.778771
50.75	1.04003e-06	53.85	-0.000214633	51.75	-0.000143302	51.35	-0.000159529	51.85	-0.000291382	51.55	-0.000228668	51.05	-0.000342416	51.8	0.778764
50.85	3.01326e-06	54	-0.000230419	51.85	-0.000151278	51.45	-0.000166875	52	-0.000290533	51.7	-0.000230361	51.15	-0.000347907	51.9	0.778727
50.95	1.10261e-06	54.15	-0.000243532	52	-0.000158124	51.55	-0.0001753	52.15	-0.000294322	51.85	-0.000235225	51.25	-0.000354324	52	0.778696
51.05	3.31858e-06	54.25	-0.000256116	52.15	-0.000162311	51.65	-0.000179405	52.25	-0.000297516	51.95	-0.000236578	51.35	-0.000356873	52.1	0.778661
51.2	6.72904e-06	54.35	-0.000267084	52.25	-0.000167703	51.75	-0.000185487	52.35	-0.000299834	52.1	-0.000239858	51.45	-0.000358418	52.3	0.778617
51.35	6.29393e-06	54.45	-0.000279262	52.35	-0.000172024	51.85	-0.000194377	52.45	-0.000303347	52.25	-0.000241073	51.55	-0.000361199	52.4	0.778587
51.45	4.07045e-06	54.55	-0.000294559	52.45	-0.000176218	51.95	-0.000205161	52.55	-0.000309569	52.35	-0.000244129	51.65	-0.000367453	52.5	0.778554
51.55	2.17292e-06	54.65	-0.000311485	52.55	-0.000180644	52.05	-0.000214168	52.7	-0.000313733	52.45	-0.000249227	51.75	-0.000371917	52.6	0.778523
51.65	-4.32501e-06	54.75	-0.000332833	52.65	-0.00018833	52.2	-0.00022571	52.85	-0.000320981	52.55	-0.000254929	51.85	-0.000373447	52.7	0.778485
51.8	-1.46518e-05	54.85	-0.000354892	52.75	-0.000196384	52.35	-0.00023667	52.95	-0.000328085	52.7	-0.000261	51.95	-0.00037406	52.8	0.778453
51.95	-2.50489e-05	54.95	-0.000379498	52.85	-0.000204843	52.45	-0.000246869	53.1	-0.000334163	52.85	-0.000264451	52.05	-0.000376924	52.9	0.778422
52.05	-3.79632e-05	55.05	-0.000404225	52.95	-0.000214259	52.55	-0.000256119	53.25	-0.000344378	52.95	-0.000265565	52.15	-0.000377338	53	0.778367
52.15	-5.51123e-05	55.15	-0.00043105	53.05	-0.000232613	52.65	-0.000267332	53.4	-0.0003521	53.05	-0.000271785	52.25	-0.000379751	53.1	0.778313
52.3	-7.37172e-05	55.25	-0.000459689	53.15	-0.000251347	52.75	-0.000280734	53.55	-0.000358389	53.2	-0.000274471	52.35	-0.000386609	53.2	0.778253
52.45	-9.44796e-05	55.35	-0.000487575	53.25	-0.000274194	52.85	-0.000291076	53.65	-0.000367429	53.4	-0.000280909	52.45	-0.000389532	53.4	0.778208
52.6	-0.000120111	55.45	-0.000516897	53.35	-0.000302194	52.95	-0.000308656	53.75	-0.000379084	53.6	-0.000285793	52.55	-0.000395402	53.5	0.778174
52.75	-0.000143755	55.55	-0.000546876	53.45	-0.000329851	53.05	-0.000329413	53.9	-0.000388945	53.75	-0.000290379	52.65	-0.00039953	53.6	0.778129
52.85	-0.000169502	55.65	-0.000578395	53.55	-0.000362727	53.15	-0.000346484	54.05	-0.000397935	53.85	-0.000295194	52.75	-0.000405303	53.7	0.778081
52.95	-0.00019695	55.75	-0.000611257	53.65	-0.000398007	53.25	-0.000363821	54.15	-0.00040931	53.95	-0.000301283	52.85	-0.000406464	53.8	0.778035
53.05	-0.000227513	55.85	-0.000648795	53.75	-0.000433697	53.35	-0.000385858	54.3	-0.000421782	54.05	-0.000307019	52.95	-0.000409777	53.9	0.777982
53.15	-0.000259262	55.95	-0.000682459	53.85	-0.000471829	53.45	-0.000408509	54.45	-0.000431959	54.15	-0.00031325	53.05	-0.000408165	54	0.777929
53.3	-0.000295881	56.1	-0.000721725	53.95	-0.000518105	53.55	-0.000418385	54.55	-0.00044275	54.25	-0.000319806	53.15	-0.000415193	54.1	0.777871
53.45	-0.000335149	56.25	-0.000721536	54.05	-0.000568615	53.7	-0.000446745	54.65	-0.000452118	54.4	-0.000329027	53.25	-0.000422155	54.2	0.777804
53.55	-0.000375296	56.35	-0.000766985	54.15	-0.000618658	53.85	-0.000474178	54.8	-0.000463265	54.55	-0.000337119	53.35	-0.000424866	54.3	0.777744
53.65	-0.000418719	56.45	-0.000809389	54.25	-0.000637718	53.95	-0.000499115	54.95	-0.000475461	54.65	-0.000351242	53.45	-0.000430696	54.4	0.777726
53.75	-0.000463909	56.55	-0.000854343	54.4	-0.00069791	54.05	-0.000508965	55.05	-0.000477899	54.75	-0.000363872	53.55	-0.000435024	54.5	0.777692
53.85	-0.000512215	56.65	-0.000900484	54.55	-0.000760518	54.15	-0.000540124	55.15	-0.000484975	54.85	-0.000373051	53.65	-0.000438211	54.6	0.777672
53.95	-0.000564454	56.75	-0.000945647	54.65	-0.000822656	54.25	-0.000577342	55.25	-0.000494226	54.95	-0.000383347	53.75	-0.00044533	54.7	0.77767
54.05	-0.000620134	56.85	-0.000988837	54.75	-0.00088394	54.35	-0.000610012	55.4	-0.00050477	55.05	-0.000392744	53.85	-0.00045083	54.9	0.777688
54.2	-0.000674344	56.95	-0.00103144	54.85	-0.0009458	54.45	-0.000642531	55.55	-0.000517668	55.15	-0.000404968	53.95	-0.000455986	55	0.777708
54.35	-0.000728264	57.05	-0.00106714	55	-0.00101141	54.55	-0.000677283	55.65	-0.000528244	55.25	-0.000414689	54.05	-0.00046193	55.1	0.777738
54.45	-0.000784698	57.15	-0.00110857	55.15	-0.00107468	54.65	-0.000675292	55.75	-0.000538925	55.35	-0.000427451	54.2	-0.000468583	55.2	0.77779
54.55	-0.000840537	57.25	-0.00114919	55.3	-0.00113742	54.75	-0.000717462	55.85	-0.000552615	55.45	-0.000435557	54.35	-0.000475531	55.3	0.777868
54.65	-0.000899349	57.35	-0.00118561	55.45	-0.00120059	54.85	-0.00075718	55.95	-0.000565003	55.55	-0.000451709	54.45	-0.000483268	55.4	0.777948
54.75	-0.000958827	57.45	-0.00122262	55.55	-0.00126458	54.95	-0.000797806	56.05	-0.000576938	55.65	-0.000468043	54.55	-0.000492107	55.5	0.77806
54.85	-0.00101778	57.55	-0.00125675	55.65	-0.00132655	55.05	-0.000789976	56.15	-0.000573439	55.75	-0.000484912	54.7	-0.000499379	55.6	0.778204
54.95	-0.00107362	57.65	-0.0012879	55.75	-0.00138067	55.15	-0.000832462	56.25	-0.000588813	55.85	-0.000497727	54.85	-0.00050902	55.7	0.778373
55.05	-0.00113157	57.75	-0.00131372	55.85	-0.00143387	55.25	-0.000872655	56.4	-0.000606074	55.95	-0.000514526	54.95	-0.000517557	55.8	0.77857
55.15	-0.00118889	57.85	-0.00133691	55.95	-0.00148493	55.35	-0.00091514	56.55	-0.000623464	56.05	-0.000531442	55.1	-0.000526048	55.9	0.7788
55.25	-0.00124122	57.95	-0.00125734	56.05	-0.00153271	55.45	-0.000953295	56.65	-0.000646276	56.15	-0.000535826	55.25	-0.00053766	56	0.779059
55.35	-0.00129194	58.05	-0.00117585	56.2	-0.00157639	55.55	-0.000993773	56.75	-0.000668837	56.25	-0.00054269	55.35	-0.000550761	56.1	0.779362
55.45	-0.00134014	58.15	-0.00119755	56.35	-0.00161572	55.65	-0.00103028	56.9	-0.000688232	56.35	-0.000560869	55.45	-0.000564242	56.2	0.779685
55.55	-0.00138592	58.25	-0.0012138	56.45	-0.00164975	55.8	-0.000996474	57.05	-0.000708762	56.45	-0.000566155	55.55	-0.000578794	56.3	0.780071
55.65	-0.00142885	58.35	-0.00122167	56.55	-0.00167894	55.95	-0.00103679	57.2	-0.000732434	56.55	-0.000588153	55.65	-0.000588439	56.5	0.780486
55.75	-0.00146606	58.45	-0.00122618	56.65	-0.00170118	56.05	-0.0010752	57.35	-0.000755563	56.65	-0.000612728	55.75	-0.000599463	56.6	0.780945
55.85	-0.00149963	58.55	-0.00122041	56.8	-0.00171867	56.15	-0.0011144	57.5	-0.000778801	56.75	-0.00063444	55.85	-0.000610564	56.7	0.78146
55.95	-0.00152555	58.65	-0.0012075	56.95	-0.0017261	56.25	-0.00114679	57.65	-0.000801883	56.85	-0.000656183	55.95	-0.000623004	56.8	0.782014
56.05	-0.00154744	58.75	-0.00118493	57.05	-0.00172717	56.4	-0.00117558	57.75	-0.000818528	56.95	-0.000654281	56.05	-0.000636258	56.9	0.78262
56.15	-0.0015621	58.85	-0.0011558	57.2	-0.0017195	56.55	-0.00120164	57.85	-0.000836447	57.05	-0.000678299	56.15	-0.000648175	57.1	0.783279
56.25	-0.00146087	58.95	-0.00112176	57.35	-0.00170466	56.65	-0.00122298	57.95	-0.00085535	57.15	-0.000704131	56.3	-0.000660056	57.2	0.783994
56.35	-0.00147382	59.05	-0.001076	57.45	-0.00167868	56.75	-0.00123838	58.05	-0.000874158	57.25	-0.000728175	56.45	-0.000673956	57.4	0.78475
56.45	-0.00147514	59.15	-0.00101833	57.55	-0.00164743	56.85	-0.00125071	58.15	-0.000893624	57.35	-0.00075155	56.6	-0.000677662	57.5	0.785583
56.55	-0.00134906	59.25	-0.000956915	57.7	-0.00160418	56.95	-0.00125695	58.25	-0.00091187	57.45	-0.000773857	56.75	-0.000682486	57.6	0.786467
56.65	-0.00134412	59.35	-0.000881485	57.85	-0.00142254	57.05	-0.00125567	58.4	-0.000925336	57.55	-0.00076723	56.85	-0.000697189	57.7	0.787409
56.75	-0.00132908	59.45	-0.000793865	57.95	-0.00137013	57.15	-0.0012492	58.55	-0.000942685	57.65	-0.000790907	56.95	-0.000714374	57.9	0.788435
56.85	-0.00130854	59.55	-0.000698183	58.05	-0.0013071	57.25	-0.00123632	58.65	-0.000958709	57.75	-0.000777276	57.1	-0.000731328	58	0.789508
56.95	-0.00114935	59.65	-0.000450375	58.2	-0.00109873	57.35	-0.00121245	58.75	-0.000973911	57.85	-0.000763901	57.25	-0.000749351	58.1	0.790646
57.05	-0.00111861	59.75	-0.00034437	58.35	-0.00102689	57.45	-0.00118453	58.85	-0.000987141	57.95	-0.000793539	57.4	-0.000749275	58.3	0.791831
57.15	-0.000945552	59.85	-0.000222887	58.45	-0.0009433	57.55	-0.00114849	58.95	-0.00099581	58.05	-0.000823985	57.55	-0.000762727	58.4	0.793083
57.25	-0.000905553	59.95	-9.48576e-05	58.55	-0.000846483	57.65	-0.0011035	59.05	-0.00100238	58.15	-0.000807195	57.65	-0.000776556	58.5	0.794422
57.35	-0.000854113	60.05	4.59168e-05	58.65	-0.000740469	57.75	-0.00105087	59.15	-0.00100747	58.25	-0.000837049	57.75	-0.000791221	58.6	0.795796
57.45	-0.000794337	60.15	0.000194269	58.75	-0.000619717	57.85	-0.00098874	59.25	-0.00101054	58.4	-0.000867652	57.85	-0.000805409	58.8	0.797224
57.55	-0.000720805	60.25	0.00035825	58.9	-0.000490466	57.95	-0.000915674	59.4	-0.00100994	58.55	-0.000896457	58	-0.000819423	58.9	0.79873
57.65	-0.000495497	60.35	0.000531984	59.05	-0.000346633	58.05	-0.000835211	59.55	-0.0010076	58.7	-0.00086705	58.15	-0.000834983	59	0.800283
57.75	-0.000407434	60.45	0.000865863	59.15	-0.000195772	58.15	-0.000744731	59.65	-0.000995372	58.85	-0.000835285	58.25	-0.000824775	59.1	0.801888
57.85	-0.000309473	60.55	0.00105134	59.25	-3.14491e-05	58.25	-0.000643322	59.75	-0.000980543	58.95	-0.000860109	58.35	-0.000841407	59.3	0.803577
57.95	-5.70933e-05	60.65	0.00124643	59.35	0.000144483	58.35	-0.000539564	59.85	-0.000963524	59.05	-0.000887693	58.45	-0.000858272	59.4	0.80531
58.05	0.000196097	60.75	0.00145858	59.5	0.000332786	58.45	-0.000419325	59.95	-0.000942516	59.15	-0.000911665	58.55	-0.0008747	59.6	0.807096
58.15	0.000311186	60.85	0.00167895	59.65	0.000677904	58.55	-0.000148712	60.05	-0.00081059	59.25	-0.000933377	58.65	-0.000857082	59.7	0.808937
58.25	0.000435696	61	0.00190951	59.75	0.000873901	58.65	-2.08781e-05	60.2	-0.000786871	59.35	-0.000951184	58.75	-0.000873279	59.8	0.810837
58.35	0.000717547	61.15	0.00215164	59.85	0.00108763	58.75	0.000118444	60.35	-0.000756982	59.45	-0.000966995	58.85	-0.000886598	59.9	0.8128
58.45	0.000855104	61.25	0.00240397	59.95	0.00130684	58.9	0.000271167	60.45	-0.000718549	59.55	-0.000983039	59	-0.000900133	60.1	0.8148
58.55	0.00100602	61.35	0.00281748	60.1	0.00169194	59.1	0.000429011	60.55	-0.000672526	59.65	-0.000991484	59.2	-0.000914659	60.2	0.816859
58.65	0.00116465	61.45	0.00307971	60.25	0.00192874	59.25	0.00059834	60.65	-0.000623996	59.75	-0.0009967	59.35	-0.000930995	60.3	0.818939
58.75	0.00148439	61.55	0.00350353	60.35	0.00232361	59.35	0.000779856	60.75	-0.000563671	59.85	-0.00100112	59.45	-0.000942201	60.4	0.821053
58.85	0.0018051	61.65	0.00377705	60.45	0.00256905	59.45	0.000972484	60.85	-0.000497471	59.95	-0.000997983	59.55	-0.000952244	60.5	0.823238
58.95	0.00198224	61.75	0.00406399	60.55	0.00283045	59.55	0.00117713	60.95	-0.000422495	60.05	-0.00099324	59.7	-0.000964185	60.6	0.825461
59.05	0.00216954	61.85	0.00435907	60.65	0.00324562	59.65	0.00139315	61.05	-0.00034384	60.2	-0.000888197	59.85	-0.000971669	60.8	0.827727
59.15	0.00237053	61.95	0.00481026	60.75	0.00351073	59.75	0.00161727	61.15	-0.00025102	60.35	-0.00087821	59.95	-0.000979153	60.9	0.83002
59.25	0.00258279	62.05	0.00511446	60.85	0.00393737	59.85	0.00185493	61.3	-0.000153649	60.45	-0.000866344	60.05	-0.000984235	61	0.832369
59.35	0.0028045	62.15	0.00542806	60.95	0.00421904	59.95	0.00210207	61.45	-4.5836e-05	60.55	-0.000846895	60.15	-0.000931835	61.1	0.834717
59.45	0.00303605	62.25	0.00575128	61.05	0.00451162	60.1	0.00236013	61.55	7.48626e-05	60.65	-0.000825001	60.25	-0.000937337	61.2	0.837135
59.55	0.00328084	62.35	0.00608729	61.15	0.00481317	60.25	0.00262392	61.65	0.000197293	60.8	-0.000795497	60.35	-0.000940011	61.4	0.839553
59.65	0.00353349	62.45	0.00642905	61.25	0.00512083	60.35	0.00290114	61.75	0.000332346	60.95	-0.000759246	60.5	-0.000938857	61.5	0.842011
59.75	0.0038019	62.55	0.00677857	61.35	0.00558421	60.5	0.0031877	61.85	0.000477923	61.05	-0.000716161	60.65	-0.000940854	61.6	0.844484
59.85	0.00408004	62.65	0.00727499	61.45	0.00590611	60.65	0.00348561	61.95	0.000631171	61.15	-0.000662856	60.8	-0.000936155	61.7	0.846989
59.95	0.0043697	62.75	0.00762763	61.55	0.0062347	60.75	0.00379101	62.05	0.000796231	61.25	-0.000485091	60.95	-0.000931329	61.8	0.849508
60.05	0.00467027	62.85	0.00812796	61.65	0.00657603	60.85	0.00410752	62.15	0.000971794	61.35	-0.000428625	61.1	-0.000922399	61.9	0.852025
60.15	0.00497772	62.95	0.0084921	61.75	0.00705817	60.95	0.0044321	62.25	0.00115562	61.45	-0.00036587	61.25	-0.000836747	62	0.85457
60.25	0.00543804	63.05	0.00886184	61.85	0.00740672	61.05	0.00476684	62.35	0.00135224	61.55	-0.000290503	61.35	-0.000829226	62.1	0.857124
60.35	0.00575727	63.15	0.00923796	61.95	0.00775887	61.15	0.00510877	62.45	0.00155643	61.65	-0.000212298	61.45	-0.000816745	62.3	0.859694
60.45	0.00608768	63.25	0.00962001	62.05	0.00825048	61.3	0.00546188	62.55	0.00191209	61.75	-0.00012582	61.6	-0.00079975	62.4	0.862269
60.55	0.00656087	63.4	0.0100091	62.15	0.00861449	61.45	0.00582236	62.65	0.00212402	61.85	-3.05594e-05	61.8	-0.000778683	62.5	0.86487
60.65	0.00689779	63.55	0.0105257	62.25	0.00898383	61.55	0.00619163	62.75	0.00234739	61.95	7.51106e-05	61.95	-0.000756365	62.6	0.867483
60.75	0.00724251	63.65	0.0109155	62.4	0.00935938	61.65	0.00656976	62.85	0.00258018	62.05	0.000195233	62.05	-0.000729089	62.7	0.870084
60.85	0.00759644	63.75	0.0113117	62.55	0.00973994	61.8	0.00695372	63	0.00282225	62.15	0.000318568	62.15	-0.000700577	62.8	0.872688
60.95	0.00795833	63.85	0.0117115	62.65	0.0101273	61.95	0.00734469	63.15	0.00321938	62.25	0.000452213	62.25	-0.00066582	62.9	0.875285
61.05	0.00832411	63.95	0.0122264	62.75	0.0106355	62.05	0.00774628	63.25	0.00346966	62.35	0.000593303	62.4	-0.000625833	63	0.87789
61.15	0.00869648	64.05	0.0126289	62.85	0.0111361	62.15	0.00815153	63.35	0.00373086	62.45	0.000745923	62.55	-0.000480463	63.1	0.880475
61.25	0.00908037	64.15	0.0130297	62.95	0.0115186	62.25	0.00856011	63.45	0.00400251	62.55	0.00091009	62.65	-0.000442841	63.2	0.88306
61.35	0.00947348	64.25	0.0135372	63.05	0.0119106	62.35	0.00897915	63.55	0.00428238	62.65	0.00108195	62.75	-0.000397085	63.3	0.88563
61.45	0.00986741	64.35	0.0139383	63.15	0.0123022	62.5	0.00940181	63.65	0.00457088	62.75	0.00126714	62.85	-0.000347911	63.4	0.888197
61.55	0.0102681	64.45	0.0143378	63.25	0.0126966	62.65	0.00994732	63.75	0.00486801	62.9	0.00145784	63	-0.000286726	63.5	0.890774
61.65	0.0106761	64.55	0.0147439	63.35	0.0130983	62.75	0.0103665	63.85	0.00531711	63.05	0.00165768	63.15	-0.000220634	63.6	0.893343
61.75	0.0110913	64.65	0.0151486	63.45	0.0135954	62.85	0.0107921	63.95	0.0056239	63.15	0.00187169	63.25	-0.000148291	63.7	0.895893
61.85	0.0116081	64.75	0.0156406	63.55	0.0139925	63	0.0112205	64.1	0.00593598	63.25	0.00209517	63.35	-7.33557e-05	63.8	0.89843
61.95	0.0120172	64.85	0.0160368	63.65	0.014395	63.15	0.0117661	64.25	0.00625753	63.35	0.00232792	63.45	1.4476e-05	63.9	0.900973
62.05	0.012429	64.95	0.0164354	63.75	0.0147912	63.25	0.0121923	64.35	0.00658742	63.45	0.00257046	63.55	0.000103499	64	0.903443
62.15	0.0128483	65.05	0.0168286	63.85	0.0151916	63.35	0.0127274	64.45	0.00692853	63.55	0.00282114	63.7	0.000202877	64.1	0.90591
62.25	0.0132674	65.2	0.0172211	63.95	0.0156728	63.45	0.0131501	64.55	0.00727244	63.7	0.00307919	63.85	0.000313373	64.2	0.90838
62.35	0.0136876	65.4	0.017608	64.05	0.0160655	63.55	0.0135781	64.65	0.00762186	63.9	0.00335192	63.95	0.000430759	64.3	0.910824
62.45	0.0141071	65.55	0.0179943	64.15	0.0164599	63.65	0.0140108	64.75	0.00798012	64.05	0.00362714	64.05	0.000555974	64.4	0.913218
62.55	0.0145233	65.65	0.0183711	64.25	0.0168479	63.8	0.0145332	64.85	0.00834843	64.2	0.00391699	64.15	0.000689649	64.5	0.915584
62.65	0.0149401	65.75	0.0188058	64.35	0.0172346	63.95	0.0149526	64.95	0.00872377	64.35	0.00421669	64.3	0.000826727	64.6	0.91793
62.75	0.0153606	65.85	0.0191685	64.45	0.0176193	64.05	0.015374	65.05	0.00910478	64.45	0.00452879	64.45	0.000977238	64.7	0.920252
62.85	0.0157794	65.95	0.0195819	64.55	0.0180011	64.15	0.0158804	65.15	0.00961311	64.55	0.00484416	64.55	0.00113387	64.8	0.92253
62.95	0.0161949	66.05	0.019927	64.65	0.0183834	64.25	0.0162919	65.25	0.0101196	64.65	0.0051707	64.65	0.00130119	64.9	0.924759
63.05	0.0166089	66.15	0.0202664	64.75	0.0187575	64.35	0.0167831	65.35	0.0104992	64.8	0.00550388	64.75	0.0014757	65	0.926969
63.15	0.0170233	66.25	0.0205985	64.85	0.0191262	64.45	0.0171839	65.45	0.0108814	64.95	0.00584939	64.85	0.00166104	65.1	0.929125
63.3	0.0174335	66.35	0.0209205	64.95	0.0194899	64.55	0.0176572	65.55	0.0112677	65.05	0.00619802	64.95	0.00185495	65.2	0.931264
63.45	0.0178398	66.45	0.0212356	65.05	0.0198411	64.65	0.0181176	65.65	0.011657	65.15	0.00655551	65.05	0.00206187	65.3	0.933336
63.55	0.0182381	66.55	0.0215387	65.15	0.0201899	64.75	0.0184936	65.75	0.0120482	65.25	0.00691898	65.2	0.00227555	65.4	0.935389
63.7	0.0186322	66.65	0.0218328	65.25	0.0205307	64.85	0.0188697	65.85	0.0125518	65.35	0.00729079	65.4	0.00249906	65.5	0.937373
63.85	0.0190181	66.75	0.0221162	65.4	0.0208599	64.95	0.0193028	65.95	0.0129391	65.5	0.00766727	65.55	0.00273248	65.6	0.939314
63.95	0.0193953	66.85	0.022385	65.55	0.0211825	65.05	0.0196645	66.05	0.0133332	65.65	0.00805038	65.65	0.00297035	65.7	0.941207
64.05	0.0197633	66.95	0.0226443	65.65	0.021488	65.15	0.0200126	66.15	0.013723	65.8	0.00844385	65.75	0.00322025	65.8	0.943074
64.2	0.0201275	67.1	0.0228948	65.8	0.0217838	65.25	0.020361	66.25	0.0142166	66	0.00883952	65.85	0.00348389	65.9	0.944883
64.35	0.0204809	67.25	0.0231509	65.95	0.0220686	65.35	0.0207007	66.35	0.0146018	66.15	0.0092367	66	0.00375057	66	0.946629
64.5	0.0208263	67.35	0.0233707	66.05	0.0223337	65.45	0.0210781	66.45	0.0149898	66.25	0.00964184	66.15	0.00402698	66.1	0.948339
64.65	0.0211575	67.45	0.0235755	66.15	0.0225879	65.55	0.0213986	66.55	0.0153779	66.4	0.0100462	66.25	0.00431221	66.2	0.949986
64.75	0.0214762	67.55	0.0237657	66.25	0.0228311	65.65	0.0217084	66.65	0.0157611	66.55	0.0104547	66.35	0.00460209	66.3	0.951593
64.85	0.0217828	67.65	0.0239442	66.35	0.0230565	65.75	0.0220046	66.75	0.0161441	66.65	0.0108664	66.45	0.00490548	66.4	0.953161
64.95	0.0220733	67.75	0.0241076	66.45	0.0232716	65.85	0.0222973	66.85	0.0165246	66.75	0.0113973	66.55	0.00521362	66.5	0.954662
65.1	0.0223518	67.85	0.0242534	66.55	0.023474	65.95	0.0225797	66.95	0.016986	66.9	0.0118099	66.65	0.00553162	66.6	0.956127
65.25	0.0226134	68	0.0243836	66.65	0.0236588	66.05	0.022873	67.05	0.0173544	67.1	0.0122271	66.8	0.00585531	66.7	0.957518
65.35	0.0228631	68.15	0.0244865	66.75	0.0238245	66.15	0.0231253	67.15	0.0177226	67.25	0.0126446	66.95	0.00618464	66.8	0.958853
65.5	0.0230931	68.25	0.0245775	66.85	0.0239771	66.25	0.0233648	67.25	0.0180843	67.35	0.0131616	67.05	0.0065249	66.9	0.960138
65.7	0.0233078	68.35	0.0246488	66.95	0.0241079	66.35	0.0235918	67.35	0.0184436	67.45	0.0135674	67.15	0.00686956	67	0.961371
65.85	0.0235039	68.45	0.0247063	67.1	0.0242292	66.5	0.0238049	67.5	0.0187972	67.55	0.0139759	67.3	0.00722117	67.1	0.962532
65.95	0.0236876	68.55	0.0247437	67.25	0.024328	66.65	0.0239984	67.65	0.0191471	67.65	0.0143816	67.45	0.00758007	67.2	0.963636
66.1	0.0238492	68.65	0.0247622	67.35	0.0244075	66.75	0.02418	67.75	0.0194847	67.75	0.0147893	67.55	0.00794585	67.3	0.9647
66.25	0.0239925	68.75	0.0247596	67.45	0.0244675	66.85	0.024342	67.85	0.0198775	67.85	0.015193	67.65	0.00831273	67.4	0.965685
66.35	0.0241137	68.9	0.0247477	67.6	0.0245045	66.95	0.024502	67.95	0.020196	67.95	0.0156864	67.75	0.00868885	67.6	0.966622
66.45	0.0242121	69.05	0.0247101	67.75	0.024519	67.05	0.0246407	68.05	0.0205091	68.05	0.0161715	67.85	0.0090707	67.7	0.967485
66.6	0.0242916	69.2	0.0246504	67.9	0.0245086	67.15	0.0247574	68.15	0.020815	68.15	0.0165589	67.95	0.00945685	67.8	0.968292
66.8	0.0243444	69.35	0.0245654	68.05	0.0244603	67.25	0.0248534	68.25	0.0211129	68.25	0.0170257	68.05	0.00984281	67.9	0.969067
66.95	0.0243761	69.45	0.0244602	68.15	0.0244054	67.35	0.0249357	68.35	0.0214469	68.35	0.0173997	68.15	0.0102334	68	0.969759
67.05	0.024381	69.55	0.0243344	68.3	0.0243262	67.45	0.0250027	68.45	0.0217229	68.5	0.0177728	68.25	0.0106314	68.1	0.970418
67.15	0.0243712	69.7	0.0241929	68.45	0.0242191	67.55	0.0250506	68.55	0.0219878	68.65	0.0181399	68.35	0.0111504	68.2	0.971018
67.25	0.0243469	69.85	0.0240332	68.6	0.0240773	67.65	0.0250807	68.65	0.022245	68.75	0.0185046	68.45	0.011544	68.3	0.971547
67.35	0.0243022	69.95	0.0238565	68.75	0.0239273	67.75	0.025094	68.75	0.0224872	68.85	0.0188599	68.6	0.0119366	68.4	0.972018
67.45	0.0242375	70.05	0.0236612	68.85	0.0237522	67.85	0.0250841	68.85	0.0227171	68.95	0.0192086	68.75	0.0123337	68.5	0.972443
67.55	0.0241412	70.15	0.0234493	68.95	0.0235514	67.95	0.0250512	68.95	0.0229414	69.05	0.0195473	68.85	0.0127266	68.6	0.972846
67.65	0.02404	70.25	0.0232183	69.05	0.0233398	68.05	0.025007	69.05	0.0231522	69.15	0.0199446	68.95	0.0131231	68.7	0.973194
67.75	0.0239176	70.35	0.0229735	69.2	0.0231098	68.15	0.0249429	69.15	0.0233487	69.25	0.0202673	69.05	0.0135272	68.8	0.973479
67.85	0.0237753	70.5	0.0227061	69.35	0.0228555	68.25	0.0248511	69.25	0.0235363	69.35	0.0205854	69.15	0.0139288	68.9	0.973722
67.95	0.0236169	70.65	0.0224183	69.45	0.0225839	68.35	0.024747	69.35	0.0237303	69.5	0.0209437	69.25	0.0144341	69	0.973922
68.05	0.0234372	70.8	0.0221143	69.55	0.0222957	68.45	0.0246282	69.45	0.0238826	69.65	0.0212367	69.35	0.0148284	69.1	0.974061
68.15	0.0232372	70.95	0.0217931	69.7	0.0219886	68.55	0.0244874	69.55	0.0240256	69.75	0.0215174	69.5	0.0153199	69.2	0.974169
68.3	0.0230132	71.05	0.0214596	69.85	0.0216615	68.65	0.0243247	69.65	0.0241537	69.85	0.0217934	69.65	0.0157009	69.3	0.97427
68.45	0.0227735	71.15	0.0211166	69.95	0.0213178	68.75	0.0241493	69.75	0.0242712	69.95	0.0220542	69.75	0.0160824	69.5	0.974317
68.55	0.0225134	71.25	0.020757	70.1	0.02096	68.85	0.0239488	69.9	0.0243713	70.05	0.0223451	69.85	0.0165451	69.6	0.974341
68.7	0.0222376	71.35	0.0203866	70.25	0.0205928	68.95	0.0237218	70.05	0.0244541	70.15	0.0225818	69.95	0.0170038	69.7	0.974319
68.85	0.0219469	71.5	0.0199611	70.35	0.0202186	69.05	0.023495	70.15	0.02452	70.25	0.022813	70.05	0.0173671	69.8	0.974299
68.95	0.021639	71.65	0.0195708	70.45	0.0198299	69.15	0.0232455	70.25	0.0245722	70.35	0.0230282	70.15	0.0177235	69.9	0.974246
69.05	0.0213155	71.75	0.0191656	70.55	0.0193948	69.25	0.0229736	70.35	0.0246116	70.45	0.0232405	70.25	0.0180789	70.1	0.974151
69.15	0.0209781	71.85	0.0187582	70.65	0.0189887	69.35	0.0226724	70.5	0.0246203	70.55	0.0234375	70.35	0.0185048	70.2	0.974029
69.25	0.020636	72	0.0183426	70.8	0.0185721	69.45	0.0223736	70.65	0.0246094	70.65	0.023618	70.45	0.0189135	70.3	0.973916
69.35	0.0202826	72.15	0.0179187	71	0.0181458	69.55	0.0220646	70.75	0.0245842	70.75	0.0237855	70.6	0.019242	70.4	0.973784
69.45	0.0199171	72.25	0.0174839	71.15	0.017712	69.65	0.0217346	70.85	0.0245403	70.85	0.0239404	70.75	0.0196296	70.5	0.973611
69.55	0.0195423	72.4	0.0170479	71.25	0.0172741	69.75	0.0213918	70.95	0.0244833	70.95	0.0240845	70.85	0.0199401	70.6	0.973442
69.65	0.0191585	72.55	0.0166021	71.35	0.0168336	69.85	0.021041	71.05	0.0244064	71.05	0.0242076	70.95	0.02024	70.7	0.973283
69.75	0.0187709	72.65	0.0161588	71.45	0.0163891	70	0.0206321	71.15	0.0243075	71.15	0.0243189	71.05	0.0205944	70.8	0.973109
69.85	0.0183728	72.75	0.0157151	71.55	0.0159429	70.15	0.02025	71.3	0.0241976	71.25	0.0244214	71.15	0.0208793	70.9	0.972907
69.95	0.0179707	72.85	0.015268	71.7	0.0154934	70.25	0.0198542	71.45	0.0240695	71.35	0.0245015	71.25	0.0212104	71	0.972727
70.1	0.0175656	73	0.0148247	71.85	0.0150493	70.35	0.0194506	71.55	0.023919	71.45	0.0245776	71.35	0.0214778	71.1	0.97255
70.25	0.0171561	73.15	0.0143781	71.95	0.0146041	70.5	0.0189847	71.65	0.0237371	71.55	0.0246301	71.45	0.0217333	71.3	0.972387
70.35	0.0167407	73.25	0.013934	72.05	0.0141528	70.65	0.0185593	71.75	0.0235517	71.65	0.0246608	71.55	0.0220275	71.4	0.972208
70.45	0.0163259	73.35	0.0134969	72.15	0.0137006	70.8	0.0181218	71.85	0.0233546	71.75	0.0246819	71.65	0.0223062	71.5	0.972021
70.55	0.0159106	73.45	0.0130567	72.3	0.013251	70.95	0.0176762	71.95	0.0231396	71.85	0.0246848	71.75	0.0225253	71.6	0.971867
70.65	0.0154944	73.55	0.0125169	72.45	0.0128059	71.05	0.0172269	72.05	0.0229111	71.95	0.0246573	71.85	0.0227749	71.7	0.971692
70.75	0.0150714	73.65	0.0119718	72.55	0.012368	71.15	0.0167756	72.15	0.0226671	72.05	0.0246177	71.95	0.0229766	71.8	0.971538
70.85	0.0146571	73.75	0.0115285	72.65	0.0119304	71.3	0.0163172	72.25	0.0224055	72.15	0.0245685	72.05	0.0231664	72	0.971395
70.95	0.0142427	73.9	0.0110894	72.75	0.011497	71.45	0.0157819	72.35	0.0221316	72.25	0.0244901	72.15	0.0233794	72.1	0.971257
71.05	0.0138366	74.05	0.0106557	72.85	0.0110651	71.55	0.0153157	72.45	0.021846	72.35	0.0244068	72.25	0.0235345	72.3	0.971133
71.15	0.0134307	74.2	0.0102298	72.95	0.0106437	71.7	0.0148493	72.6	0.0215479	72.45	0.0243174	72.35	0.0236816	72.4	0.971025
71.25	0.0130265	74.35	0.00980476	73.05	0.0102332	71.85	0.0143795	72.8	0.0212374	72.55	0.0242066	72.45	0.02382	72.5	0.970934
71.35	0.0126239	74.45	0.00938672	73.15	0.0098249	72	0.0139084	72.95	0.0209095	72.65	0.0240794	72.55	0.0239479	72.7	0.970866
71.45	0.0122301	74.55	0.00898329	73.25	0.00941645	72.15	0.0134392	73.05	0.0205646	72.75	0.0239103	72.65	0.0240849	72.8	0.970805
71.55	0.0118365	74.65	0.00858063	73.35	0.00901697	72.3	0.0129715	73.15	0.0202081	72.85	0.0237513	72.75	0.0241787	72.9	0.970768
71.65	0.0113336	74.75	0.00819308	73.45	0.00862617	72.5	0.0125039	73.25	0.0198429	72.95	0.0235796	72.85	0.0242665	73.1	0.970758
71.75	0.0109427	74.85	0.0078143	73.55	0.00824093	72.65	0.0120398	73.35	0.0194699	73.05	0.0233879	72.95	0.0243375	73.2	0.970728
71.85	0.0105589	74.95	0.00743387	73.65	0.00786557	72.75	0.0115805	73.5	0.0190874	73.15	0.0231819	73.05	0.0243982	73.4	0.970726
71.95	0.0100506	75.05	0.00707384	73.75	0.00749806	72.9	0.011131	73.65	0.0186956	73.25	0.0229655	73.15	0.0244306	73.5	0.970718
72.05	0.00967117	75.15	0.00671508	73.85	0.00700152	73.05	0.0106785	73.75	0.0182892	73.35	0.0226982	73.25	0.0244573	73.6	0.970715
72.15	0.00929549	75.25	0.00636135	73.95	0.00664383	73.15	0.010233	73.85	0.0178788	73.45	0.0224505	73.35	0.0244704	73.7	0.970732
72.25	0.00892922	75.35	0.00602347	74.05	0.00629768	73.25	0.00979741	74	0.0174672	73.55	0.0221482	73.45	0.0244702	73.8	0.970767
72.35	0.00843306	75.5	0.00554014	74.15	0.00580817	73.35	0.00935733	74.15	0.0170494	73.65	0.0218315	73.55	0.024463	73.9	0.97079
72.45	0.00807311	75.65	0.0052113	74.25	0.00546867	73.5	0.0089341	74.25	0.0166302	73.75	0.0215416	73.65	0.0244184	74.1	0.970847
72.55	0.0075802	75.75	0.00489245	74.35	0.00514246	73.65	0.00851658	74.35	0.0162014	73.85	0.0212423	73.75	0.0243706	74.2	0.970906
72.65	0.00722885	75.85	0.00458118	74.45	0.00482152	73.75	0.00810631	74.45	0.0157739	73.95	0.0208814	73.85	0.0243067	74.3	0.970942
72.75	0.00688892	75.95	0.00427498	74.55	0.00451406	73.85	0.00769508	74.55	0.0153437	74.05	0.0205538	73.95	0.0242304	74.4	0.971016
72.85	0.00655832	76.05	0.00398971	74.65	0.00421193	73.95	0.00729742	74.65	0.0149147	74.2	0.0202207	74.05	0.0241398	74.6	0.971102
72.95	0.00623277	76.15	0.00371574	74.75	0.00392669	74.05	0.00690769	74.8	0.0144864	74.35	0.019871	74.15	0.0240339	74.7	0.971177
73.05	0.00576859	76.25	0.00344791	74.85	0.00365087	74.2	0.0065215	74.95	0.0140563	74.45	0.0194516	74.25	0.0239126	74.8	0.971271
73.15	0.00545457	76.35	0.00303289	74.95	0.00338352	74.35	0.00614263	75.05	0.0136204	74.55	0.0190156	74.35	0.0237487	74.9	0.971388
73.25	0.0051487	76.45	0.00278374	75.05	0.00313282	74.45	0.00577168	75.15	0.0131906	74.7	0.0186254	74.45	0.0235961	75	0.971468
73.35	0.00470124	76.55	0.00253791	75.15	0.00289444	74.55	0.00541565	75.25	0.012761	74.85	0.0182315	74.55	0.0234317	75.1	0.971553
73.45	0.00425157	76.65	0.00230445	75.25	0.00266771	74.65	0.00506181	75.35	0.0123334	74.95	0.0178261	74.65	0.0232456	75.2	0.97163
73.55	0.00395349	76.75	0.00209232	75.35	0.00229144	74.75	0.00456845	75.45	0.0117963	75.05	0.0174163	74.75	0.0230178	75.3	0.971735
73.65	0.00366748	76.85	0.00189234	75.45	0.00208107	74.85	0.00422889	75.55	0.0113715	75.15	0.0170021	74.85	0.0228053	75.5	0.971843
73.75	0.00323807	76.95	0.00170304	75.55	0.00187225	74.95	0.00389524	75.7	0.010945	75.25	0.0165862	74.95	0.0225791	75.6	0.971933
73.85	0.0029619	77.05	0.00151837	75.65	0.00169014	75.1	0.00357541	75.85	0.010523	75.4	0.0161672	75.05	0.0223375	75.8	0.972046
73.95	0.00269791	77.15	0.00118605	75.75	0.00135015	75.25	0.0032659	75.95	0.0101112	75.6	0.0157429	75.15	0.0220884	75.9	0.972145
74.05	0.00245064	77.25	0.00101723	75.85	0.00117386	75.35	0.00296821	76.05	0.00970958	75.75	0.0153122	75.25	0.0218292	76	0.972253
74.15	0.00205109	77.35	0.000696301	76	0.000848678	75.45	0.00267743	76.15	0.00930287	75.9	0.0148861	75.35	0.02155	76.2	0.972388
74.25	0.00165259	77.45	0.000540529	76.15	0.000690223	75.55	0.00239878	76.3	0.00890316	76.05	0.014456	75.45	0.0212578	76.3	0.972489
74.4	0.00140601	77.55	0.000400201	76.25	0.000536729	75.65	0.00212712	76.45	0.00850801	76.15	0.0140261	75.55	0.0209564	76.4	0.972613
74.55	0.0011772	77.65	0.000270726	76.35	0.000241434	75.75	0.00186666	76.55	0.00813058	76.25	0.0134927	75.7	0.0206459	76.5	0.972729
74.65	0.000960425	77.75	-8.62967e-06	76.5	0.000105868	75.85	0.00162669	76.65	0.0077558	76.35	0.0130543	75.85	0.020324	76.6	0.972848
74.75	0.000755468	77.85	-0.000125566	76.65	-0.000177428	75.95	0.00138609	76.75	0.00738473	76.45	0.0126163	75.95	0.0199821	76.7	0.97294
74.85	0.000567374	77.95	-0.000233649	76.75	-0.00030176	76.05	0.00115918	76.85	0.0070247	76.55	0.0121795	76.05	0.0195741	76.8	0.973055
75	0.000388288	78.05	-0.000329538	76.85	-0.000416309	76.15	0.000940287	76.95	0.00666775	76.65	0.0117532	76.15	0.0192129	76.9	0.973155
75.15	0.000219975	78.15	-0.000417163	76.95	-0.000518229	76.25	0.00074151	77.05	0.00632516	76.8	0.0113203	76.25	0.0188429	77	0.973294
75.25	6.52675e-05	78.25	-0.000494539	77.05	-0.000601826	76.35	0.000547075	77.15	0.00599079	76.95	0.0108936	76.35	0.0184669	77.1	0.973402
75.35	-8.46018e-05	78.35	-0.000551615	77.15	-0.000830756	76.45	0.00036761	77.25	0.00566147	77.05	0.0104781	76.45	0.0180861	77.2	0.973513
75.45	-0.000217538	78.45	-0.000753103	77.25	-0.000908768	76.55	0.000194979	77.4	0.00534656	77.2	0.0100593	76.6	0.0176929	77.4	0.97362
75.55	-0.000341727	78.55	-0.000793192	77.35	-0.000968262	76.65	4.18997e-05	77.55	0.00503901	77.35	0.00951938	76.75	0.017299	77.5	0.973744
75.65	-0.000453315	78.65	-0.000984497	77.45	-0.00102281	76.75	-0.000105624	77.65	0.00474544	77.45	0.00910764	76.9	0.0168903	77.6	0.973852
75.75	-0.000554805	78.75	-0.00102769	77.55	-0.00120849	76.85	-0.000238279	77.75	0.00445526	77.55	0.00869803	77.05	0.0163993	77.7	0.973991
75.85	-0.000796304	78.85	-0.00105231	77.65	-0.00124827	76.95	-0.000360977	77.85	0.00417824	77.65	0.00829177	77.15	0.01598	77.8	0.974107
75.95	-0.000884431	78.95	-0.00106973	77.75	-0.00127504	77.05	-0.000469279	77.95	0.00391097	77.8	0.00789676	77.3	0.0155517	77.9	0.974247
76.05	-0.000963713	79.05	-0.00107911	77.85	-0.00143404	77.15	-0.000568767	78.05	0.00349328	77.95	0.00750766	77.5	0.0151217	78	0.974401
76.15	-0.00117571	79.2	-0.0010768	77.95	-0.0014563	77.25	-0.00065686	78.15	0.00323542	78.05	0.00712483	77.65	0.0146848	78.1	0.974526
76.25	-0.00124363	79.35	-0.00120012	78.05	-0.00146914	77.35	-0.000733251	78.25	0.00298357	78.15	0.00675124	77.75	0.014251	78.2	0.974641
76.4	-0.00130239	79.45	-0.00119177	78.15	-0.00147561	77.45	-0.000799304	78.35	0.00274571	78.25	0.00638653	77.85	0.0138157	78.3	0.974779
76.6	-0.00135234	79.55	-0.00117573	78.25	-0.00146953	77.55	-0.00085497	78.45	0.00252573	78.35	0.00602538	78	0.0133826	78.4	0.974916
76.75	-0.00139298	79.65	-0.00115271	78.35	-0.00145009	77.65	-0.000900061	78.55	0.00215492	78.45	0.00568107	78.2	0.0129462	78.5	0.975094
76.85	-0.00141191	79.75	-0.00123847	78.5	-0.00155075	77.75	-0.000936024	78.65	0.00194467	78.55	0.00534222	78.35	0.0125126	78.6	0.97524
77	-0.00142321	79.85	-0.00120181	78.65	-0.00164806	77.85	-0.00095612	78.75	0.00173537	78.65	0.00500946	78.5	0.0119726	78.7	0.975393
77.2	-0.00143617	79.95	-0.0011636	78.75	-0.00161935	77.95	-0.000965483	78.85	0.00154268	78.75	0.00469225	78.65	0.0115371	78.8	0.975544
77.35	-0.00144145	80.05	-0.00122823	78.85	-0.00158444	78.05	-0.000970381	78.95	0.00135621	78.85	0.0043777	78.75	0.0111023	78.9	0.975679
77.45	-0.00143169	80.15	-0.00118388	79	-0.00153831	78.15	-0.000966274	79.05	0.00118452	78.95	0.00406925	78.9	0.0106753	79	0.975821
77.55	-0.00141545	80.25	-0.00113356	79.15	-0.0014881	78.25	-0.0010805	79.15	0.00102465	79.1	0.00377603	79.05	0.0102466	79.1	0.975985
77.65	-0.00139214	80.35	-0.00107893	79.25	-0.00143236	78.35	-0.00105869	79.25	0.000721051	79.25	0.00349427	79.2	0.0098208	79.2	0.976139
77.75	-0.0013698	80.45	-0.00102009	79.4	-0.00146891	78.45	-0.00102755	79.35	0.000568531	79.4	0.00322386	79.35	0.00939905	79.3	0.976264
77.85	-0.00144376	80.55	-0.00105039	79.55	-0.00140619	78.55	-0.000989097	79.45	0.000429293	79.55	0.0029541	79.45	0.00898987	79.4	0.97642
77.95	-0.00140466	80.65	-0.000989056	79.65	-0.00134158	78.65	-0.0010681	79.55	0.000299624	79.65	0.00269467	79.6	0.00858463	79.5	0.976528
78.05	-0.001361	80.75	-0.000925925	79.75	-0.00126049	78.8	-0.00102182	79.65	0.000186687	79.75	0.002447	79.8	0.00818788	79.6	0.976688
78.15	-0.00131079	80.85	-0.000853771	79.85	-0.0011864	78.95	-0.00108816	79.75	7.38848e-05	79.85	0.00220815	79.95	0.00779353	79.7	0.976807
78.25	-0.0012588	80.95	-0.000779771	79.95	-0.00119521	79.05	-0.00103528	79.85	-2.41797e-05	79.95	0.00198594	80.1	0.00740817	79.8	0.976935
78.35	-0.00120584	81.05	-0.000698609	80.1	-0.00111104	79.15	-0.000978102	79.95	-0.000110644	80.05	0.00177363	80.25	0.0070253	80	0.977045
78.45	-0.00113996	81.15	-0.00062025	80.25	-0.00102585	79.25	-0.000917473	80.05	-0.00018624	80.15	0.00157302	80.35	0.00665417	80.1	0.977181
78.55	-0.00106385	81.25	-0.000536308	80.35	-0.000941394	79.35	-0.000946918	80.15	-0.000254638	80.25	0.00138067	80.5	0.00628666	80.2	0.977327
78.65	-0.000985391	81.35	-0.000516065	80.45	-0.0008566	79.5	-0.000872619	80.25	-0.000319305	80.35	0.00119436	80.65	0.00593539	80.4	0.977447
78.8	-0.000912555	81.45	-0.000431818	80.55	-0.000762184	79.65	-0.000798589	80.35	-0.000371197	80.45	0.00101512	80.75	0.00558596	80.5	0.977572
78.95	-0.000831589	81.55	-0.00040683	80.65	-0.000671626	79.75	-0.000814788	80.45	-0.000547059	80.55	0.000851078	80.85	0.00524832	80.7	0.977699
79.05	-0.000752842	81.65	-0.000322519	80.8	-0.000587632	79.85	-0.000738106	80.55	-0.000721872	80.65	0.000694017	80.95	0.00491692	80.8	0.977856
79.2	-0.000662799	81.8	-0.000231922	80.95	-0.000500275	79.95	-0.000742247	80.65	-0.000764401	80.75	0.000549913	81.1	0.0045981	80.9	0.978
79.35	-0.000577116	81.95	-0.000148602	81.05	-0.000412042	80.05	-0.000658679	80.75	-0.000795475	80.85	0.000408553	81.25	0.00428489	81	0.978175
79.5	-0.000498871	82.05	-6.35663e-05	81.15	-0.000316236	80.15	-0.00065114	80.85	-0.000822778	80.95	0.000286134	81.35	0.00398053	81.1	0.978306
79.65	-0.000419275	82.2	1.9846e-05	81.25	-0.000225815	80.25	-0.000649826	80.95	-0.000840048	81.05	0.000174598	81.45	0.00368874	81.2	0.978425
79.8	-0.000329327	82.35	0.000104821	81.35	-0.000143703	80.35	-0.000571911	81.05	-0.000849163	81.15	7.09803e-05	81.6	0.00340255	81.3	0.978562
79.95	-0.000250841	82.5	0.000183623	81.45	-6.35805e-05	80.5	-0.000495692	81.15	-0.00096804	81.25	-2.55329e-05	81.75	0.00313226	81.5	0.978722
80.05	-0.000171573	82.65	0.000263526	81.55	3.22099e-05	80.65	-0.000478943	81.25	-0.000965266	81.35	-0.000108584	81.85	0.00286718	81.6	0.978876
80.15	-9.13083e-05	82.75	0.000343098	81.65	0.000117251	80.75	-0.000402003	81.35	-0.000960556	81.45	-0.000184869	81.95	0.00261616	81.7	0.979088
80.25	-9.68072e-06	82.85	0.000425029	81.75	0.000200968	80.85	-0.000316662	81.45	-0.000945849	81.55	-0.000252063	82.05	0.00237194	81.8	0.979243
80.35	6.68069e-05	82.95	0.000499518	81.85	0.000286015	80.95	-0.000237033	81.55	-0.00103332	81.65	-0.000312818	82.2	0.00213521	81.9	0.979401
80.45	0.000139342	83.05	0.000549388	81.95	0.000363561	81.1	-0.000156917	81.65	-0.00101555	81.75	-0.000359556	82.35	0.00191106	82.1	0.979566
80.55	0.000209018	83.2	0.000617807	82.05	0.000439497	81.3	-0.000123365	81.75	-0.000990608	81.85	-0.000403962	82.45	0.00170086	82.3	0.979735
80.65	0.000278558	83.35	0.000685785	82.15	0.0005125	81.5	-4.50586e-05	81.85	-0.000963155	81.95	-0.000431733	82.55	0.00150142	82.4	0.979914
80.75	0.000347312	83.45	0.000747508	82.25	0.000586358	81.65	3.05023e-05	81.95	-0.000921908	82.05	-0.00044914	82.65	0.00131071	82.5	0.980089
80.85	0.000411195	83.55	0.000805445	82.35	0.000652923	81.8	0.000116577	82.05	-0.000870282	82.15	-0.000458641	82.75	0.00112282	82.6	0.980232
80.95	0.000475987	83.7	0.000859497	82.45	0.000710573	82	0.000189353	82.15	-0.000819635	82.25	-0.000582348	82.85	0.000950822	82.7	0.980379
81.05	0.000534196	83.85	0.000910495	82.55	0.000766368	82.15	0.000256307	82.3	-0.000853026	82.35	-0.000586857	82.95	0.000789906	82.8	0.980549
81.2	0.000591696	83.95	0.000957995	82.65	0.000821137	82.25	0.000299727	82.45	-0.000799842	82.45	-0.000587439	83.05	0.000636269	82.9	0.980711
81.35	0.000640652	84.1	0.00101251	82.75	0.000877145	82.35	0.000370987	82.55	-0.000749073	82.55	-0.000581302	83.15	0.00049425	83	0.980891
81.45	0.000693504	84.25	0.00105552	82.85	0.000911476	82.45	0.000437652	82.65	-0.000690886	82.65	-0.000673611	83.25	0.000361449	83.1	0.981079
81.55	0.000738351	84.35	0.0010989	83	0.000946219	82.55	0.000513867	82.75	-0.000631832	82.75	-0.000656523	83.4	0.000241216	83.2	0.981194
81.65	0.000780878	84.5	0.00113223	83.15	0.000974296	82.65	0.000575238	82.85	-0.000566826	82.85	-0.000633345	83.55	0.000127252	83.3	0.981376
81.75	0.000816064	84.7	0.00116727	83.25	0.00099903	82.75	0.000647422	82.95	-0.000505483	82.95	-0.000601406	83.65	2.25954e-05	83.5	0.981534
81.85	0.000852641	84.9	0.00120026	83.35	0.00101943	82.85	0.000705605	83.05	-0.000428328	83.05	-0.000566879	83.75	-7.24936e-05	83.7	0.981675
81.95	0.000881055	85.05	0.00123149	83.45	0.00102788	83	0.000766644	83.15	-0.000422409	83.2	-0.000524337	83.85	-0.00014756	83.8	0.981864
82.05	0.00091053	85.15	0.00125098	83.55	0.0010386	83.15	0.000811666	83.3	-0.000351713	83.35	-0.000574459	83.95	-0.00021843	83.9	0.98204
82.15	0.000945437	85.25	0.00127028	83.65	0.00104734	83.3	0.000857322	83.5	-0.000276642	83.45	-0.000626247	84.05	-0.000281432	84	0.982208
82.25	0.000968176	85.35	0.00128764	83.75	0.00105193	83.45	0.00090266	83.65	-0.000203151	83.55	-0.000584849	84.15	-0.000336044	84.1	0.982381
82.35	0.000993555	85.45	0.00130327	83.85	0.00107296	83.55	0.000950808	83.75	-0.000131407	83.65	-0.000627363	84.25	-0.000377716	84.2	0.982539
82.45	0.00101972	85.6	0.00131728	83.95	0.00107263	83.65	0.000992577	83.85	-0.000106842	83.8	-0.000585138	84.35	-0.000409511	84.3	0.982735
82.55	0.00104979	85.8	0.00133262	84.05	0.00107098	83.75	0.00103362	84	-3.38375e-05	83.95	-0.000540983	84.45	-0.000428459	84.5	0.982892
82.65	0.0010719	85.95	0.00134261	84.15	0.00107249	83.9	0.00106848	84.2	3.99812e-05	84.1	-0.000487718	84.55	-0.000574354	84.7	0.983048
82.75	0.0010884	86.1	0.00135337	84.25	0.00109425	84.05	0.00110177	84.35	0.00011103	84.25	-0.00043611	84.7	-0.000587921	84.8	0.983195
82.85	0.00110455	86.25	0.00135858	84.35	0.00108984	84.15	0.00112971	84.45	0.000187789	84.35	-0.000375799	84.85	-0.000596082	84.9	0.983347
82.95	0.00111337	86.35	0.00136303	84.45	0.00108604	84.25	0.00116725	84.55	0.000263958	84.5	-0.000314228	84.95	-0.000590665	85	0.983529
83.05	0.00113372	86.45	0.00136749	84.55	0.0010871	84.35	0.00119585	84.65	0.000334141	84.65	-0.000248361	85.05	-0.000578113	85.1	0.983691
83.15	0.00113774	86.55	0.00136761	84.65	0.00108377	84.45	0.00121397	84.75	0.000403303	84.75	-0.000246064	85.15	-0.00055708	85.3	0.983872
83.25	0.00114396	86.7	0.00136052	84.75	0.00107567	84.55	0.00123075	84.85	0.000471512	84.9	-0.000182602	85.25	-0.000532017	85.4	0.984083
83.35	0.00114778	86.85	0.00135758	84.85	0.00107262	84.65	0.00124932	85	0.000533781	85.05	-0.000119745	85.35	-0.0005062	85.5	0.984248
83.45	0.00114488	87	0.00135716	84.95	0.00107354	84.75	0.00126547	85.15	0.000575879	85.15	-0.000110119	85.45	-0.000577787	85.6	0.984408
83.55	0.00114247	87.15	0.00135284	85.05	0.0010692	84.85	0.00128608	85.3	0.000643734	85.3	-4.75629e-05	85.6	-0.00053572	85.7	0.984596
83.65	0.0011375	87.25	0.00136027	85.15	0.00106938	84.95	0.00129207	85.45	0.000702429	85.45	1.95121e-05	85.75	-0.000595987	85.8	0.984803
83.75	0.00114569	87.4	0.0013647	85.25	0.0010699	85.05	0.00130167	85.6	0.000764975	85.55	8.24144e-05	85.85	-0.000552041	85.9	0.984956
83.85	0.00114501	87.55	0.00136697	85.35	0.00107441	85.15	0.00130999	85.75	0.000816076	85.65	0.000150002	85.95	-0.000498924	86	0.985138
83.95	0.00115494	87.65	0.00136971	85.45	0.00107626	85.25	0.00132104	85.85	0.000870689	85.75	0.000174969	86.05	-0.000539659	86.1	0.985321
84.05	0.00116486	87.75	0.00137317	85.55	0.00107987	85.35	0.00132212	85.95	0.000917868	85.85	0.000243616	86.15	-0.000579222	86.2	0.985505
84.15	0.0011652	87.85	0.0013777	85.65	0.00107981	85.45	0.00132177	86.05	0.000967044	85.95	0.000304669	86.25	-0.000526099	86.4	0.985662
84.25	0.00116793	87.95	0.00137759	85.75	0.00108341	85.55	0.00132382	86.15	0.00100631	86.1	0.000369815	86.35	-0.000468563	86.5	0.98585
84.35	0.00117498	88.05	0.0013816	85.85	0.00108937	85.65	0.00133125	86.3	0.0010366	86.25	0.000426577	86.45	-0.000409645	86.6	0.986027
84.45	0.00118349	88.15	0.00138015	85.95	0.00109227	85.75	0.00132863	86.45	0.00107477	86.4	0.000484513	86.55	-0.000423441	86.7	0.986227
84.6	0.00118285	88.25	0.00138044	86.05	0.00109843	85.85	0.00132794	86.6	0.00111617	86.55	0.000542584	86.65	-0.000435521	86.8	0.986425
84.75	0.00118623	88.4	0.00138174	86.15	0.00110791	85.95	0.00132723	86.75	0.00115157	86.65	0.000598871	86.75	-0.000373721	86.9	0.986614
84.85	0.00119398	88.55	0.00138658	86.25	0.0011167	86.05	0.00132836	86.85	0.00118262	86.8	0.000651998	86.85	-0.00038033	87	0.986789
84.95	0.00120162	88.65	0.00138857	86.35	0.00112512	86.15	0.00132633	86.95	0.00120645	86.95	0.000701592	86.95	-0.000320242	87.1	0.986957
85.05	0.00120992	88.75	0.0013922	86.45	0.00113451	86.25	0.00132072	87.05	0.00122778	87.05	0.000751417	87.05	-0.000249971	87.2	0.987123
85.15	0.00121418	88.85	0.00139579	86.55	0.00114862	86.35	0.00131978	87.15	0.0012543	87.15	0.000798896	87.15	-0.000240301	87.3	0.98729
85.25	0.00122152	88.95	0.00139775	86.65	0.00115825	86.45	0.00132096	87.25	0.00127398	87.25	0.000833704	87.25	-0.000174055	87.4	0.987499
85.35	0.00123159	89.05	0.00140029	86.75	0.00116851	86.55	0.00132268	87.35	0.00129093	87.4	0.000877305	87.35	-0.000164684	87.5	0.987682
85.45	0.00123956	89.15	0.00139966	86.85	0.00117405	86.65	0.00132083	87.45	0.00130818	87.55	0.000906016	87.45	-0.000102101	87.7	0.987866
85.55	0.00124665	89.25	0.00140362	86.95	0.00118007	86.75	0.00132164	87.55	0.00132063	87.65	0.000941327	87.55	-3.63729e-05	87.8	0.988027
85.65	0.0012586	89.35	0.00140597	87.1	0.0011894	86.85	0.00132097	87.7	0.00133365	87.75	0.00097737	87.65	-2.07606e-05	87.9	0.988198
85.8	0.00127021	89.45	0.00140294	87.25	0.00120016	86.95	0.0013218	87.85	0.00134188	87.85	0.00100695	87.75	-4.80887e-06	88	0.988387
85.95	0.0012799	89.55	0.00140544	87.35	0.00121119	87.05	0.00133599	87.95	0.00134946	87.95	0.00103523	87.85	5.80161e-05	88.1	0.988559
86.05	0.00128719	89.65	0.00140423	87.5	0.00122052	87.15	0.00133895	88.05	0.00135463	88.1	0.00106301	87.95	7.85107e-05	88.2	0.988764
86.2	0.00130584	89.75	0.00140008	87.7	0.00122571	87.25	0.00134141	88.15	0.0013585	88.25	0.00108382	88.05	0.000134748	88.3	0.988951
86.4	0.00131506	89.85	0.00139931	87.85	0.00123356	87.35	0.0013448	88.25	0.00136219	88.35	0.0011062	88.15	0.000191444	88.4	0.989156
86.6	0.00132796	89.95	0.00139893	87.95	0.00124249	87.45	0.0013486	88.35	0.00136255	88.45	0.00112424	88.25	0.000212232	88.5	0.989356
86.75	0.0013315	90.05	0.0013965	88.1	0.00125341	87.55	0.0013514	88.45	0.00136082	88.55	0.00114445	88.35	0.000270117	88.6	0.989563
86.9	0.00133633	90.15	0.00139348	88.25	0.00125965	87.65	0.00135317	88.55	0.00135761	88.65	0.00115453	88.45	0.000326326	88.7	0.989773
87.05	0.00134704	90.25	0.00139407	88.35	0.00126164	87.75	0.00136005	88.65	0.00135151	88.75	0.00116534	88.55	0.000379026	88.8	0.989978
87.2	0.00135574	90.4	0.00139351	88.45	0.00126393	87.85	0.00136681	88.75	0.00134895	88.85	0.0011746	88.65	0.000429484	88.9	0.990175
87.4	0.00136312	90.55	0.00138467	88.55	0.00127211	87.95	0.00137137	88.85	0.0013463	88.95	0.00118322	88.75	0.000455262	89	0.990383
87.55	0.00137324	90.65	0.00138224	88.7	0.00127823	88.1	0.001378	88.95	0.00134467	89.05	0.00118837	88.85	0.000505965	89.1	0.990583
87.65	0.00137922	90.75	0.00137522	88.85	0.00128356	88.25	0.00138563	89.05	0.00134058	89.15	0.00118928	88.95	0.000549347	89.2	0.990774
87.8	0.00138909	90.85	0.00136401	88.95	0.00128936	88.35	0.0013923	89.15	0.00133545	89.25	0.00119216	89.05	0.000593988	89.3	0.990997
87.95	0.00139452	90.95	0.00136041	89.05	0.00129565	88.45	0.00139831	89.25	0.00133129	89.35	0.00119335	89.15	0.00062217	89.4	0.991195
88.05	0.001403	91.05	0.00134858	89.2	0.00130075	88.55	0.00139817	89.35	0.00132675	89.45	0.00118907	89.25	0.000661182	89.5	0.991414
88.15	0.00140802	91.15	0.00134093	89.4	0.00130392	88.65	0.00140496	89.45	0.00132645	89.55	0.00118564	89.35	0.000698792	89.6	0.991638
88.25	0.00141467	91.25	0.00133534	89.55	0.00130793	88.75	0.00140982	89.55	0.00132592	89.65	0.00117898	89.45	0.000735487	89.7	0.991841
88.35	0.0014203	91.35	0.00132528	89.7	0.001308	88.85	0.00141028	89.65	0.00132225	89.75	0.00117202	89.55	0.00076907	89.8	0.992057
88.45	0.00142473	91.45	0.00131859	89.85	0.00131408	88.95	0.001417	89.75	0.00131913	89.85	0.00116074	89.65	0.000793008	89.9	0.992271
88.55	0.00142897	91.55	0.00130906	89.95	0.0013167	89.05	0.0014162	89.85	0.00131438	89.95	0.00114912	89.75	0.000819216	90	0.992483
88.65	0.00143198	91.65	0.00129547	90.05	0.00131668	89.15	0.00141443	89.95	0.00131298	90.05	0.00113602	89.9	0.000845614	90.1	0.9927
88.75	0.00143514	91.75	0.00128677	90.2	0.00131983	89.25	0.00141072	90.05	0.00130876	90.15	0.00112021	90.05	0.000869692	90.2	0.992922
88.85	0.00143404	91.85	0.001283	90.35	0.00132063	89.4	0.0014138	90.2	0.00130513	90.25	0.00110585	90.15	0.000890005	90.3	0.993132
88.95	0.00143339	91.95	0.00127222	90.45	0.00132362	89.55	0.00141065	90.35	0.00130008	90.35	0.00108579	90.25	0.000907171	90.4	0.993351
89.05	0.00143473	92.05	0.00125778	90.55	0.00132337	89.65	0.00140552	90.45	0.00129332	90.45	0.00107062	90.35	0.000922817	90.5	0.993565
89.15	0.00143371	92.15	0.00124917	90.7	0.00132303	89.75	0.0014053	90.55	0.00128785	90.55	0.00105458	90.45	0.000936301	90.6	0.993771
89.25	0.00143016	92.25	0.00123903	90.9	0.00132547	89.85	0.00140591	90.65	0.00128528	90.65	0.00103834	90.55	0.00094911	90.7	0.993976
89.35	0.00142891	92.35	0.001222	91.05	0.00132492	89.95	0.00140591	90.75	0.00127927	90.75	0.00102415	90.65	0.000958541	90.8	0.994176
89.45	0.00142502	92.45	0.00121494	91.15	0.00132203	90.1	0.00140283	90.85	0.00127531	90.85	0.00100746	90.75	0.000964349	90.9	0.994387
89.55	0.00142202	92.55	0.00120436	91.25	0.00131788	90.25	0.00140298	90.95	0.00127166	90.95	0.000994212	90.85	0.000975072	91	0.994621
89.65	0.00141862	92.65	0.00118586	91.35	0.00131742	90.4	0.0014036	91.05	0.00126776	91.05	0.000980212	90.95	0.000977338	91.1	0.994837
89.75	0.0014153	92.75	0.00116601	91.45	0.00131356	90.55	0.00140023	91.15	0.00126069	91.15	0.000966037	91.05	0.000978895	91.2	0.995051
89.85	0.00140864	92.85	0.00114689	91.55	0.00131519	90.65	0.00140078	91.25	0.0012582	91.25	0.000948994	91.2	0.00097799	91.3	0.995269
89.95	0.00140385	92.95	0.00113402	91.65	0.00130809	90.75	0.00139538	91.35	0.00125434	91.35	0.000931941	91.35	0.000977035	91.4	0.995473
90.05	0.00139905	93.05	0.00112127	91.75	0.00130649	90.85	0.00139299	91.45	0.00124596	91.45	0.000915547	91.45	0.000970402	91.5	0.99568
90.15	0.00139032	93.15	0.00110599	91.85	0.00130229	90.95	0.00138712	91.55	0.00123433	91.55	0.00090238	91.55	0.000960983	91.6	0.995902
90.25	0.00138338	93.25	0.00109463	91.95	0.00129996	91.05	0.00138521	91.65	0.00122981	91.65	0.000884387	91.65	0.000954355	91.7	0.996107
90.35	0.00137662	93.35	0.00107998	92.05	0.00129244	91.15	0.00138116	91.75	0.00122544	91.75	0.000867946	91.75	0.000946538	91.8	0.996325
90.45	0.00137394	93.45	0.00105952	92.15	0.00128787	91.25	0.00137865	91.85	0.00122256	91.85	0.000850722	91.9	0.000936675	91.9	0.996522
90.55	0.00136743	93.55	0.00103985	92.25	0.00128232	91.35	0.00137647	91.95	0.00121134	91.95	0.000835232	92.05	0.000923077	92	0.996722
90.65	0.00135934	93.65	0.00102541	92.4	0.001278	91.45	0.00136634	92.05	0.00120059	92.05	0.000818482	92.2	0.00090908	92.1	0.996927
90.75	0.00134965	93.75	0.00100537	92.55	0.00127428	91.55	0.00136605	92.15	0.00119604	92.15	0.000805393	92.35	0.000902243	92.2	0.997138
90.85	0.00133668	93.85	0.000989298	92.65	0.00126957	91.7	0.00136213	92.25	0.00118798	92.25	0.000793883	92.5	0.000891757	92.3	0.997352
90.95	0.00132543	94	0.000972356	92.75	0.00126567	91.85	0.0013621	92.35	0.00118135	92.35	0.000774949	92.65	0.000880024	92.4	0.997544
91.05	0.00131314	94.15	0.000957238	92.85	0.00126182	91.95	0.00135718	92.45	0.00117339	92.45	0.000764568	92.75	0.000867543	92.5	0.997726
91.15	0.00130115	94.25	0.000943799	92.95	0.00125358	92.05	0.00135667	92.55	0.00116514	92.55	0.000752475	92.85	0.000851725	92.6	0.997913
91.25	0.00129239	94.35	0.000922031	93.05	0.00124859	92.15	0.00135317	92.65	0.00115839	92.65	0.000734097	92.95	0.000835507	92.8	0.998115
91.35	0.00127957	94.45	0.000907615	93.15	0.00124475	92.25	0.00135303	92.75	0.00114685	92.75	0.000721272	93.05	0.000821206	92.9	0.998315
91.45	0.00126895	94.55	0.000882273	93.25	0.00123695	92.4	0.00134722	92.85	0.00113769	92.85	0.000708849	93.2	0.000802722	93	0.998491
91.55	0.00125561	94.7	0.00087108	93.35	0.00123215	92.55	0.00134537	92.95	0.0011236	92.95	0.000691739	93.35	0.000791428	93.1	0.998699
91.7	0.00124435	94.9	0.000855949	93.45	0.00122587	92.65	0.00134129	93.1	0.00111548	93.05	0.000679222	93.45	0.000778127	93.2	0.998862
91.85	0.00123279			93.55	0.00121726	92.75	0.00133864	93.25	0.00110168	93.15	0.000667285	93.6	0.000763626	93.3	0.999057
92	0.00121928			93.65	0.00120867	92.85	0.00133452	93.4	0.00109071	93.25	0.000653775	93.75	0.000752341	93.4	0.999226
92.2	0.00120602			93.75	0.00120235	92.95	0.0013306	93.55	0.00108571	93.35	0.000641359	93.85	0.000739582	93.5	0.999387
92.35	0.00119129			93.85	0.0011964	93.05	0.00132816	93.7	0.00107522	93.45	0.000630064	93.95	0.000730548	93.6	0.999555
92.45	0.00117756			93.95	0.00119111	93.15	0.00132483	93.85	0.00106829	93.6	0.00061871	94.05	0.000719208	93.7	0.999726
92.55	0.00116443			94.05	0.00118889	93.25	0.00132128	93.95	0.0010603	93.75	0.00060176	94.15	0.000708404	93.9	0.999883
92.65	0.0011533			94.15	0.00118563	93.35	0.00131946	94.1	0.00104405	93.85	0.000592052	94.3	0.00069698	94	1.00004
92.75	0.00114191			94.25	0.00117908	93.45	0.00131759	94.3	0.00103273	93.95	0.000574457	94.45	0.000688655	94.2	1.00016
92.85	0.00112104			94.35	0.0011764	93.55	0.0013151	94.5	0.00101694	94.05	0.000561689	94.55	0.000678389	94.3	1.00029
92.95	0.00110219			94.45	0.00117362	93.65	0.00130949	94.65	0.00100836	94.2	0.000549509	94.65	0.000667531	94.4	1.00042
93.05	0.00108935			94.55	0.00116871	93.75	0.00130372	94.75	0.000996222	94.4	0.000531372	94.75	0.000658348	94.5	1.00055
93.15	0.00107577			94.65	0.00116146	93.85	0.00130018	94.85	0.000988005	94.55	0.000519575	94.85	0.000650728	94.6	1.00071
93.25	0.0010584			94.8	0.00115566	93.95	0.00129831	94.95	0.000976389	94.65	0.000509526	94.95	0.000642145	94.7	1.00085
93.35	0.00104118			94.95	0.00115072	94.05	0.00129643	95.05	0.000964026	94.75	0.000496585	95.05	0.000636168	94.8	1.00095
93.45	0.00102342			95.05	0.00114561	94.15	0.00129037			94.85	0.000482369			94.9	1.00106
93.55	0.00101092					94.25	0.00128185			94.95	0.000464238			95	1.0012
93.65	0.000993679					94.35	0.00127449			95.05	0.000454324			95.1	1.0013
93.75	0.000975141					94.45	0.001272
93.85	0.000958038					94.55	0.00126555
93.95	0.000935988					94.7	0.00126389
94.05	0.000918925					94.85	0.00125811
94.15	0.000904492					94.95	0.0012518
94.25	0.000883
94.35	0.000858604
94.45	0.000833985
94.55	0.000816739
94.7	0.00079287
94.85	0.000774584
95	0.000747049

## Sheet: Figure_S3D
Figure S3 First order derivatives of the melting curves of PC1/3-prodomain variants at A) pH 6.0 and B) 7.4 as well as of furin:PC1/3-prodomain complexes at C) pH 6.0 and D) pH 7.4. (M = mutant, WT = wild-type)
Figure S3D
T in °C	M1 + Furin	T in °C	M2 + Furin	T in °C	M3 + Furin	T in °C	M4 + Furin	T in °C	M5 + Furin	T in °C	M9 + Furin	T in °C	M10 + Furin	T in °C	Furin
35.2	2.86383e-05	35.2	1.39313e-05	35.25	0.000157321	35.15	0.000108437	35.25	7.75682e-05	35.15	-3.44946e-05	35.25	-1.78267e-06	35.2	0.000163861
35.35	3.01144e-05	35.35	1.57582e-05	35.35	0.000158679	35.3	0.000108257	35.35	7.82531e-05	35.25	-3.57896e-05	35.35	-4.836e-06	35.35	0.000165828
35.45	3.09028e-05	35.45	1.86061e-05	35.5	0.000159341	35.45	0.000109073	35.5	7.92669e-05	35.4	-3.66041e-05	35.45	-5.86897e-06	35.45	0.000168866
35.55	3.27422e-05	35.55	2.1035e-05	35.65	0.000160607	35.55	0.000111092	35.65	8.1074e-05	35.55	-3.74215e-05	35.55	-6.67442e-06	35.6	0.000170285
35.65	3.45509e-05	35.7	2.34588e-05	35.75	0.000159844	35.65	0.000112449	35.75	8.26479e-05	35.65	-3.67888e-05	35.65	-8.11044e-06	35.75	0.000172032
35.75	3.60807e-05	35.85	2.63488e-05	35.85	0.00015817	35.75	0.000115594	35.85	8.23223e-05	35.8	-3.65531e-05	35.75	-8.9194e-06	35.9	0.000173132
35.85	3.73646e-05	36	3.01085e-05	35.95	0.000158184	35.85	0.000117858	35.95	8.2502e-05	36	-3.75144e-05	35.9	-9.45737e-06	36.05	0.000176182
36	3.87648e-05	36.15	3.38252e-05	36.05	0.000157392	36	0.000118451	36.05	8.31208e-05	36.15	-3.76682e-05	36.1	-1.10335e-05	36.15	0.000178613
36.15	3.92088e-05	36.25	3.67712e-05	36.15	0.000157529	36.15	0.000118293	36.15	8.46558e-05	36.25	-3.76011e-05	36.3	-1.33231e-05	36.25	0.00018108
36.25	4.02036e-05	36.35	3.97606e-05	36.25	0.000157462	36.25	0.000118707	36.25	8.60146e-05	36.4	-3.69582e-05	36.45	-1.55187e-05	36.4	0.000182991
36.35	4.19086e-05	36.5	4.42024e-05	36.35	0.000158452	36.35	0.00011995	36.35	8.6842e-05	36.55	-3.65847e-05	36.6	-1.64475e-05	36.55	0.000185495
36.45	4.24388e-05	36.65	4.77761e-05	36.5	0.000158715	36.45	0.000119387	36.45	8.87751e-05	36.65	-3.65031e-05	36.75	-1.82697e-05	36.65	0.000187175
36.55	4.46606e-05	36.75	5.1477e-05	36.65	0.000159201	36.55	0.000118671	36.55	8.96315e-05	36.75	-3.78078e-05	36.9	-1.70941e-05	36.8	0.000189547
36.65	4.59847e-05	36.9	5.51149e-05	36.75	0.000159634	36.65	0.000119659	36.65	8.9605e-05	36.9	-3.79894e-05	37.1	-1.85374e-05	36.95	0.000190538
36.75	4.77301e-05	37.05	5.92299e-05	36.85	0.000160495	36.8	0.000119055	36.75	9.17575e-05	37.05	-3.95057e-05	37.25	-1.91988e-05	37.1	0.000191271
36.85	4.99583e-05	37.2	6.24247e-05	36.95	0.000160358	36.95	0.000120561	36.85	9.19841e-05	37.2	-4.00533e-05	37.35	-1.95347e-05	37.25	0.000193901
36.95	5.09076e-05	37.35	6.57136e-05	37.05	0.000160923	37.05	0.000121288	36.95	9.34205e-05	37.35	-4.26646e-05	37.5	-2.04306e-05	37.4	0.000196222
37.1	5.15026e-05	37.5	6.87021e-05	37.15	0.000160177	37.15	0.000121223	37.05	9.5814e-05	37.45	-4.22031e-05	37.65	-2.16986e-05	37.6	0.000196881
37.25	5.18846e-05	37.65	7.15549e-05	37.25	0.000159896	37.25	0.000122099	37.15	9.48949e-05	37.55	-4.25218e-05	37.75	-2.22572e-05	37.75	0.00019896
37.35	5.32782e-05	37.75	7.5648e-05	37.35	0.000158312	37.35	0.000121724	37.25	9.50661e-05	37.65	-4.34816e-05	37.85	-2.4082e-05	37.85	0.000199807
37.45	5.38026e-05	37.85	7.83308e-05	37.45	0.000157299	37.45	0.000122359	37.35	9.68538e-05	37.8	-4.39086e-05	37.95	-2.51599e-05	37.95	0.00020152
37.55	5.50459e-05	37.95	8.14279e-05	37.55	0.000158137	37.55	0.000122179	37.45	9.83568e-05	37.95	-4.26216e-05	38.05	-2.7598e-05	38.05	0.000205053
37.65	5.60957e-05	38.1	8.42752e-05	37.65	0.000157847	37.65	0.00012271	37.55	9.93106e-05	38.1	-4.28864e-05	38.15	-2.85048e-05	38.15	0.000206647
37.75	5.6755e-05	38.25	8.76474e-05	37.75	0.000159032	37.75	0.000121649	37.65	9.99435e-05	38.25	-4.33922e-05	38.25	-3.0336e-05	38.25	0.000207866
37.85	5.79616e-05	38.35	9.01832e-05	37.85	0.000158621	37.85	0.000121421	37.75	9.97357e-05	38.35	-4.50608e-05	38.35	-3.25228e-05	38.4	0.000207983
37.95	5.83923e-05	38.45	9.36519e-05	37.95	0.000158566	37.95	0.00012153	37.85	9.86585e-05	38.45	-4.66849e-05	38.45	-3.48095e-05	38.55	0.000209583
38.1	5.96757e-05	38.55	9.58589e-05	38.05	0.000159249	38.05	0.000122223	37.95	0.000100747	38.55	-4.76498e-05	38.55	-3.60612e-05	38.7	0.000210595
38.3	6.10121e-05	38.65	9.73094e-05	38.2	0.000159789	38.15	0.000121607	38.05	0.000101346	38.65	-4.80368e-05	38.65	-3.89477e-05	38.85	0.000213041
38.45	6.12185e-05	38.75	0.000100951	38.35	0.000160281	38.25	0.00012234	38.15	0.000101262	38.75	-4.92798e-05	38.75	-4.03172e-05	39	0.000213736
38.55	6.13192e-05	38.85	0.000103194	38.5	0.000159601	38.35	0.000121057	38.25	0.00010169	38.85	-5.12831e-05	38.85	-4.13388e-05	39.15	0.000216267
38.65	6.29545e-05	38.95	0.000105315	38.65	0.000159657	38.45	0.00012259	38.35	0.000101151	38.95	-5.26014e-05	38.95	-4.33267e-05	39.3	0.000215724
38.75	6.45128e-05	39.05	0.000107368	38.75	0.000158586	38.55	0.000123684	38.45	0.000100224	39.05	-5.31012e-05	39.05	-4.42971e-05	39.45	0.000217431
38.85	6.47106e-05	39.15	0.000109641	38.85	0.000158381	38.65	0.000121975	38.55	9.97945e-05	39.15	-5.26355e-05	39.15	-4.58414e-05	39.55	0.000217639
38.95	6.33029e-05	39.25	0.000113895	38.95	0.000157564	38.75	0.000121287	38.65	9.92188e-05	39.25	-5.42466e-05	39.25	-4.848e-05	39.65	0.000217133
39.05	6.38604e-05	39.35	0.000115553	39.05	0.000157276	38.85	0.000121895	38.75	9.85887e-05	39.35	-5.55445e-05	39.35	-4.85845e-05	39.8	0.000217084
39.15	6.45428e-05	39.5	0.000117441	39.15	0.000156695	38.95	0.000120354	38.85	9.77077e-05	39.45	-5.62615e-05	39.45	-5.04069e-05	39.95	0.000215958
39.25	6.47546e-05	39.65	0.000119627	39.25	0.000156481	39.05	0.000119709	38.95	9.73511e-05	39.55	-5.65719e-05	39.55	-5.21929e-05	40.05	0.000216113
39.35	6.50276e-05	39.75	0.000123039	39.4	0.000155492	39.15	0.00011877	39.05	9.71581e-05	39.65	-5.87207e-05	39.7	-5.37122e-05	40.15	0.000215035
39.45	6.47002e-05	39.85	0.000122977	39.55	0.000156297	39.25	0.000118006	39.15	9.6089e-05	39.75	-5.92354e-05	39.85	-5.55996e-05	40.25	0.00021362
39.55	6.28092e-05	40	0.000124316	39.7	0.000155112	39.35	0.000115693	39.25	9.66254e-05	39.85	-6.16347e-05	39.95	-5.85946e-05	40.4	0.000212051
39.65	6.28358e-05	40.15	0.000126094	39.85	0.000153244	39.45	0.000113812	39.35	9.49662e-05	39.95	-6.11398e-05	40.05	-6.09598e-05	40.55	0.000210914
39.75	6.24588e-05	40.25	0.000127484	40	0.000151705	39.55	0.000112065	39.45	9.53352e-05	40.05	-6.1512e-05	40.15	-6.33785e-05	40.65	0.000209506
39.85	6.21642e-05	40.35	0.000128788	40.2	0.000149328	39.65	0.000111767	39.55	9.44108e-05	40.15	-6.23306e-05	40.25	-6.4038e-05	40.75	0.000208339
39.95	6.09195e-05	40.45	0.000128949	40.35	0.000149116	39.75	0.000110312	39.65	9.21923e-05	40.25	-6.27891e-05	40.35	-6.61527e-05	40.9	0.000206946
40.05	6.0049e-05	40.6	0.00013075	40.5	0.000147815	39.85	0.000107399	39.75	9.10545e-05	40.35	-6.49315e-05	40.45	-6.93209e-05	41.05	0.000205985
40.15	6.01043e-05	40.75	0.000131053	40.65	0.000145589	39.95	0.00010522	39.85	9.09607e-05	40.45	-6.64368e-05	40.55	-7.25747e-05	41.15	0.000204571
40.25	6.03805e-05	40.9	0.000130219	40.75	0.000142415	40.05	0.000103017	39.95	8.96635e-05	40.55	-6.60526e-05	40.7	-7.46068e-05	41.25	0.000202344
40.35	5.85946e-05	41.05	0.000129104	40.9	0.000139437	40.15	0.000103041	40.05	8.82445e-05	40.65	-6.54722e-05	40.85	-7.59266e-05	41.35	0.000201932
40.45	5.84971e-05	41.2	0.000129049	41.05	0.000138916	40.25	0.000100035	40.15	8.69417e-05	40.8	-6.48147e-05	40.95	-7.7549e-05	41.45	0.000200413
40.55	5.7068e-05	41.4	0.000129111	41.15	0.000136222	40.35	9.79509e-05	40.25	8.44009e-05	40.95	-6.57979e-05	41.05	-7.88766e-05	41.55	0.00019823
40.65	5.60257e-05	41.55	0.000129795	41.3	0.000134286	40.45	9.49117e-05	40.35	8.26244e-05	41.05	-6.7501e-05	41.15	-7.98785e-05	41.7	0.000196572
40.75	5.38084e-05	41.7	0.000129198	41.45	0.00013256	40.55	9.30064e-05	40.45	8.12213e-05	41.15	-6.84042e-05	41.25	-8.34056e-05	41.85	0.000196037
40.85	5.4823e-05	41.85	0.000128907	41.6	0.000130018	40.65	9.06331e-05	40.55	7.93765e-05	41.25	-6.96964e-05	41.35	-8.56417e-05	41.95	0.000193645
40.95	5.40495e-05	41.95	0.000126359	41.75	0.000126952	40.75	8.65271e-05	40.65	7.64613e-05	41.35	-6.97038e-05	41.45	-8.67605e-05	42.1	0.000191733
41.05	5.19466e-05	42.1	0.000125917	41.85	0.00012461	40.85	8.46829e-05	40.75	7.64697e-05	41.45	-7.12777e-05	41.55	-8.79946e-05	42.25	0.000190211
41.15	4.96451e-05	42.25	0.00012389	41.95	0.000121766	40.95	8.12618e-05	40.85	7.46084e-05	41.55	-7.2242e-05	41.65	-9.02032e-05	42.35	0.00018809
41.25	4.83179e-05	42.35	0.00012114	42.05	0.000120145	41.05	7.81511e-05	40.95	7.24304e-05	41.65	-7.32006e-05	41.75	-9.21362e-05	42.45	0.000184495
41.35	4.73161e-05	42.45	0.000118749	42.15	0.000117695	41.15	7.54724e-05	41.05	7.00166e-05	41.75	-7.56835e-05	41.85	-9.28514e-05	42.6	0.000180699
41.45	4.56226e-05	42.6	0.00011795	42.3	0.000115601	41.25	7.20187e-05	41.15	6.69277e-05	41.85	-7.58709e-05	41.95	-9.47736e-05	42.75	0.000178977
41.55	4.43977e-05	42.8	0.000116067	42.45	0.000112035	41.35	6.92964e-05	41.25	6.49429e-05	41.95	-7.82265e-05	42.05	-9.65162e-05	42.85	0.000174739
41.65	4.16716e-05	42.95	0.000112451	42.6	0.000108059	41.45	6.35503e-05	41.35	6.23785e-05	42.05	-7.87726e-05	42.15	-9.80489e-05	42.95	0.000172936
41.75	4.10916e-05	43.1	0.000111041	42.75	0.000104307	41.55	6.04874e-05	41.45	6.09237e-05	42.15	-8.08823e-05	42.25	-9.90863e-05	43.05	0.000169643
41.85	3.92031e-05	43.25	0.000106646	42.85	0.000101859	41.65	5.59404e-05	41.55	5.84245e-05	42.25	-8.26833e-05	42.35	-9.9661e-05	43.15	0.000166902
41.95	3.80718e-05	43.4	0.000103611	42.95	9.98355e-05	41.75	5.10573e-05	41.65	5.51088e-05	42.35	-8.52141e-05	42.45	-0.000103664	43.25	0.00016467
42.05	3.54121e-05	43.55	0.000101669	43.05	9.7101e-05	41.85	4.73295e-05	41.75	5.16895e-05	42.45	-8.69019e-05	42.55	-0.000104891	43.4	0.000161838
42.15	3.19184e-05	43.65	9.84461e-05	43.15	9.42921e-05	42	4.38662e-05	41.85	5.04199e-05	42.55	-8.94872e-05	42.65	-0.000107275	43.55	0.000157518
42.25	2.82306e-05	43.75	9.60329e-05	43.25	9.12404e-05	42.15	3.90338e-05	41.95	4.71804e-05	42.65	-9.08336e-05	42.75	-0.000109413	43.65	0.000153246
42.35	2.5511e-05	43.85	9.10708e-05	43.4	8.80319e-05	42.3	3.37039e-05	42.05	4.37306e-05	42.75	-9.12849e-05	42.85	-0.000111268	43.75	0.000148438
42.45	2.44413e-05	44	8.53583e-05	43.55	8.47767e-05	42.45	2.77916e-05	42.15	4.047e-05	42.85	-9.31521e-05	42.95	-0.000113388	43.85	0.000144625
42.55	2.06878e-05	44.15	8.19365e-05	43.65	8.17783e-05	42.55	2.45869e-05	42.25	3.59146e-05	42.95	-9.41185e-05	43.05	-0.000113367	43.95	0.000141703
42.65	1.67115e-05	44.3	7.71639e-05	43.75	7.85606e-05	42.65	1.8872e-05	42.35	3.17153e-05	43.05	-9.65463e-05	43.15	-0.000115763	44.05	0.00013909
42.75	1.20459e-05	44.45	7.30901e-05	43.85	7.49726e-05	42.75	1.27261e-05	42.45	2.98365e-05	43.15	-9.78242e-05	43.25	-0.000117235	44.15	0.000135354
42.85	9.48381e-06	44.55	6.72959e-05	43.95	6.93278e-05	42.85	6.96636e-06	42.6	2.77052e-05	43.25	-9.87007e-05	43.35	-0.00012021	44.3	0.000133108
42.95	6.55823e-06	44.65	6.41789e-05	44.05	6.6081e-05	42.95	1.76149e-06	42.75	2.46802e-05	43.35	-9.92793e-05	43.45	-0.000122053	44.45	0.000128861
43.05	3.11847e-06	44.75	5.85769e-05	44.15	6.16093e-05	43.1	-2.47125e-06	42.85	1.96574e-05	43.45	-0.000102467	43.55	-0.000122714	44.55	0.000122789
43.15	-1.1151e-06	44.85	5.25536e-05	44.25	5.72475e-05	43.25	-7.42615e-06	42.95	1.81889e-05	43.55	-0.000102837	43.65	-0.000125679	44.65	0.000121292
43.25	-5.75327e-06	45	4.99252e-05	44.35	5.31849e-05	43.35	-9.51349e-06	43.05	1.44564e-05	43.65	-0.000102654	43.75	-0.000128906	44.75	0.000115635
43.35	-7.59785e-06	45.15	4.46091e-05	44.45	4.98563e-05	43.45	-1.3134e-05	43.15	9.14199e-06	43.75	-0.000104277	43.85	-0.000129895	44.85	0.000115755
43.45	-9.87368e-06	45.25	4.11522e-05	44.6	4.52178e-05	43.55	-1.7736e-05	43.25	6.19879e-06	43.85	-0.00010442	43.95	-0.000132231	44.95	0.000110968
43.55	-1.26155e-05	45.35	3.66501e-05	44.75	4.30323e-05	43.65	-2.14488e-05	43.4	2.38255e-06	43.95	-0.0001051	44.05	-0.000133806	45.05	0.000106381
43.65	-1.42216e-05	45.45	3.46467e-05	44.85	4.12973e-05	43.75	-2.39542e-05	43.55	-1.7002e-06	44.05	-0.000107801	44.15	-0.000134995	45.15	0.000101425
43.75	-1.68538e-05	45.6	2.9492e-05	44.95	3.58838e-05	43.85	-2.65233e-05	43.65	-6.44464e-06	44.15	-0.000106423	44.25	-0.000138211	45.25	9.758e-05
43.85	-1.89209e-05	45.8	2.26e-05	45.05	3.16145e-05	43.95	-3.27723e-05	43.8	-9.95242e-06	44.25	-0.000105079	44.35	-0.00014253	45.35	9.49892e-05
43.95	-1.91934e-05	45.95	1.58934e-05	45.15	2.42707e-05	44.05	-3.59164e-05	43.95	-1.74488e-05	44.35	-0.00010662	44.45	-0.000145959	45.45	9.15937e-05
44.05	-2.15296e-05	46.05	9.99367e-06	45.25	2.19464e-05	44.15	-4.11759e-05	44.05	-2.34297e-05	44.45	-0.000106001	44.55	-0.000146734	45.55	8.99262e-05
44.15	-2.50524e-05	46.2	4.70207e-06	45.4	1.82771e-05	44.25	-4.59506e-05	44.15	-2.73201e-05	44.55	-0.000110065	44.65	-0.000149928	45.7	8.49323e-05
44.25	-2.70756e-05	46.35	-1.04494e-06	45.55	1.32726e-05	44.35	-5.04975e-05	44.25	-3.40979e-05	44.65	-0.000110297	44.75	-0.000154159	45.85	8.2951e-05
44.35	-3.24121e-05	46.45	-5.90081e-06	45.65	9.64986e-06	44.45	-5.41803e-05	44.35	-3.84911e-05	44.75	-0.000110991	44.85	-0.000155961	45.95	7.9119e-05
44.45	-3.58535e-05	46.55	-1.25376e-05	45.75	9.37427e-06	44.55	-6.04918e-05	44.45	-4.38605e-05	44.85	-0.000111456	44.95	-0.00015821	46.05	7.36812e-05
44.55	-3.7532e-05	46.65	-1.71265e-05	45.85	4.725e-06	44.65	-6.3641e-05	44.55	-4.74064e-05	44.95	-0.000113089	45.05	-0.000158412	46.15	7.1024e-05
44.65	-4.26055e-05	46.75	-2.59494e-05	45.95	1.26197e-06	44.75	-6.6514e-05	44.65	-5.08999e-05	45.05	-0.000115119	45.15	-0.000160855	46.25	6.74645e-05
44.75	-4.69522e-05	46.85	-3.15413e-05	46.05	9.65464e-07	44.9	-7.13307e-05	44.75	-5.42676e-05	45.15	-0.000118549	45.3	-0.00016211	46.35	6.36652e-05
44.85	-5.08593e-05	47	-3.70582e-05	46.15	-1.95665e-06	45.05	-7.63913e-05	44.85	-6.01364e-05	45.25	-0.000121234	45.45	-0.000166919	46.45	6.15105e-05
44.95	-5.44573e-05	47.15	-4.31043e-05	46.25	-4.7817e-06	45.15	-8.13154e-05	44.95	-6.26037e-05	45.35	-0.000123481	45.55	-0.000170723	46.55	6.06364e-05
45.05	-5.98576e-05	47.25	-4.60584e-05	46.35	-9.0084e-06	45.25	-8.43277e-05	45.1	-6.76746e-05	45.45	-0.000124732	45.65	-0.000176104	46.65	5.8974e-05
45.15	-6.22123e-05	47.35	-5.13434e-05	46.45	-1.26947e-05	45.35	-8.74983e-05	45.25	-7.47491e-05	45.6	-0.000124045	45.75	-0.000180504	46.75	5.66015e-05
45.25	-6.5129e-05	47.5	-5.51008e-05	46.55	-1.71588e-05	45.45	-9.21314e-05	45.35	-7.85232e-05	45.75	-0.000123606	45.85	-0.000184777	46.85	5.4455e-05
45.35	-6.97577e-05	47.65	-6.31716e-05	46.65	-1.99304e-05	45.55	-9.47448e-05	45.45	-8.46153e-05	45.85	-0.000125131	45.95	-0.000189855	46.95	5.01711e-05
45.5	-7.32633e-05	47.75	-6.91946e-05	46.75	-2.41282e-05	45.65	-0.000100761	45.55	-9.13766e-05	45.95	-0.000128487	46.05	-0.000193912	47.05	4.72172e-05
45.65	-7.61348e-05	47.85	-7.27862e-05	46.85	-2.34826e-05	45.75	-0.000105659	45.65	-9.97063e-05	46.05	-0.000131893	46.15	-0.000196808	47.15	4.31501e-05
45.75	-8.10126e-05	47.95	-7.80395e-05	46.95	-2.7944e-05	45.85	-0.000109641	45.75	-0.000102628	46.15	-0.000132123	46.25	-0.000200877	47.25	4.01854e-05
45.85	-8.24253e-05	48.1	-8.21115e-05	47.05	-3.07524e-05	45.95	-0.000112303	45.85	-0.000105893	46.25	-0.000133511	46.35	-0.00020451	47.35	3.66274e-05
45.95	-8.37565e-05	48.3	-8.72481e-05	47.15	-3.24853e-05	46.1	-0.000116795	45.95	-0.000110493	46.35	-0.000134993	46.45	-0.00020798	47.45	3.32628e-05
46.05	-8.40002e-05	48.45	-9.22787e-05	47.25	-3.52543e-05	46.25	-0.000120219	46.05	-0.000117676	46.45	-0.000138033	46.55	-0.000209853	47.55	2.89474e-05
46.15	-8.61561e-05	48.55	-9.6626e-05	47.35	-3.56921e-05	46.35	-0.000124141	46.15	-0.000124177	46.6	-0.000141222	46.65	-0.000215827	47.65	2.42091e-05
46.25	-8.75391e-05	48.65	-0.000100593	47.45	-3.6891e-05	46.45	-0.000126385	46.3	-0.000129438	46.75	-0.000145514	46.75	-0.000219236	47.75	1.98265e-05
46.35	-8.63039e-05	48.75	-0.000105275	47.55	-3.96598e-05	46.55	-0.00012862	46.5	-0.000133032	46.85	-0.000145798	46.85	-0.000221531	47.85	1.90126e-05
46.5	-8.81976e-05	48.85	-0.000109754	47.65	-4.12407e-05	46.65	-0.000133557	46.65	-0.000138505	46.95	-0.000147322	46.95	-0.000227594	47.95	1.52925e-05
46.65	-8.8646e-05	49	-0.000118006	47.75	-4.49022e-05	46.75	-0.000135115	46.8	-0.000143918	47.05	-0.000150874	47.05	-0.000230631	48.05	9.94782e-06
46.75	-9.16901e-05	49.15	-0.00012296	47.85	-4.53273e-05	46.85	-0.000135901	46.95	-0.000147708	47.15	-0.000150734	47.15	-0.000237801	48.15	4.53909e-06
46.85	-9.44853e-05	49.25	-0.00012924	47.95	-4.85316e-05	46.95	-0.000139077	47.1	-0.000152234	47.25	-0.000152252	47.25	-0.000241073	48.25	-1.83426e-06
46.95	-9.80683e-05	49.35	-0.000135403	48.05	-4.95028e-05	47.1	-0.000141657	47.25	-0.000158511	47.35	-0.000153306	47.35	-0.000247179	48.35	-5.25042e-06
47.05	-0.000100088	49.45	-0.000139439	48.15	-5.29066e-05	47.25	-0.000143679	47.4	-0.000164247	47.45	-0.000155449	47.45	-0.000250082	48.45	-7.22011e-06
47.15	-0.00010131	49.6	-0.000143603	48.25	-5.44781e-05	47.35	-0.000145441	47.6	-0.000171242	47.55	-0.000158445	47.55	-0.000252274	48.55	-1.20784e-05
47.25	-0.000103721	49.75	-0.000145761	48.35	-5.42462e-05	47.5	-0.000148122	47.75	-0.000175841	47.7	-0.000163007	47.65	-0.000256993	48.65	-1.57347e-05
47.35	-0.000106018	49.85	-0.000151797	48.45	-5.6773e-05	47.65	-0.000149888	47.85	-0.000179868	47.85	-0.000164923	47.75	-0.000259329	48.75	-1.88962e-05
47.45	-0.000108443	50	-0.000155174	48.55	-5.71144e-05	47.75	-0.000152984	47.95	-0.000183066	47.95	-0.000170084	47.85	-0.000263106	48.85	-2.19671e-05
47.55	-0.000110501	50.15	-0.000158843	48.65	-5.81546e-05	47.85	-0.00015784	48.05	-0.000189773	48.05	-0.000172109	47.95	-0.000264734	48.95	-2.59211e-05
47.65	-0.000112367	50.25	-0.00016479	48.75	-6.20955e-05	48	-0.000161893	48.15	-0.000192935	48.15	-0.000174219	48.05	-0.000266505	49.05	-3.01156e-05
47.75	-0.000112893	50.35	-0.00016947	48.85	-6.4416e-05	48.15	-0.000163909	48.3	-0.000197803	48.25	-0.000177093	48.15	-0.000266932	49.15	-3.54737e-05
47.85	-0.000113453	50.45	-0.000174672	48.95	-6.68589e-05	48.25	-0.000166299	48.45	-0.000201307	48.35	-0.000178603	48.25	-0.000268914	49.25	-4.02664e-05
47.95	-0.000114182	50.55	-0.000180249	49.05	-6.90463e-05	48.35	-0.000165947	48.55	-0.000208136	48.45	-0.000179601	48.4	-0.000270516	49.35	-4.78405e-05
48.05	-0.000116037	50.65	-0.000185389	49.15	-6.98513e-05	48.45	-0.000165565	48.65	-0.000213289	48.55	-0.000181431	48.55	-0.000273608	49.45	-5.2439e-05
48.15	-0.000116269	50.8	-0.00019098	49.25	-7.14305e-05	48.6	-0.000170034	48.8	-0.000218007	48.65	-0.000184227	48.65	-0.000277972	49.55	-5.54343e-05
48.25	-0.00011652	50.95	-0.000192913	49.35	-7.45567e-05	48.75	-0.000171869	48.95	-0.000222647	48.75	-0.000186201	48.75	-0.000281863	49.65	-6.21451e-05
48.35	-0.000120685	51.05	-0.000198416	49.5	-7.68656e-05	48.85	-0.000173467	49.05	-0.000226323	48.85	-0.000188631	48.85	-0.000286452	49.75	-6.70672e-05
48.45	-0.000121865	51.2	-0.000204706	49.65	-7.75522e-05	48.95	-0.00017671	49.2	-0.000230184	48.95	-0.000190553	48.95	-0.000288224	49.85	-7.00887e-05
48.55	-0.000122291	51.35	-0.000207198	49.75	-7.86702e-05	49.05	-0.0001797	49.35	-0.000232088	49.1	-0.000193074	49.05	-0.000295499	49.95	-7.57643e-05
48.65	-0.000121257	51.45	-0.000209602	49.85	-7.89543e-05	49.15	-0.000180657	49.5	-0.000235004	49.25	-0.000195379	49.15	-0.000298691	50.05	-8.39726e-05
48.75	-0.000119648	51.55	-0.000214195	50	-8.00329e-05	49.25	-0.000182132	49.65	-0.00024135	49.35	-0.000198282	49.25	-0.000302192	50.15	-9.01604e-05
48.85	-0.000118114	51.7	-0.000222595	50.15	-8.02776e-05	49.4	-0.000186408	49.8	-0.000242732	49.45	-0.000200954	49.35	-0.000302756	50.25	-9.99682e-05
48.95	-0.000117324	51.85	-0.000222523	50.25	-7.93088e-05	49.55	-0.00018857	49.95	-0.000246903	49.6	-0.000203693	49.45	-0.000307658	50.35	-0.000108327
49.05	-0.000116787	52	-0.000226103	50.35	-7.99709e-05	49.65	-0.000191182	50.05	-0.000249691	49.75	-0.000207882	49.55	-0.000310581	50.45	-0.000112547
49.15	-0.000117536	52.15	-0.000230583	50.45	-7.82972e-05	49.8	-0.000194939	50.15	-0.000250896	49.9	-0.000209462	49.7	-0.000316557	50.55	-0.000122485
49.25	-0.000117145	52.25	-0.000231647	50.55	-7.57099e-05	49.95	-0.000201014	50.3	-0.000253688	50.05	-0.000211995	49.85	-0.000318175	50.65	-0.000132758
49.4	-0.000116321	52.35	-0.000235435	50.65	-7.44438e-05	50.05	-0.000200293	50.45	-0.000256547	50.2	-0.000210366	49.95	-0.000320337	50.75	-0.000150223
49.55	-0.000115458	52.45	-0.000236959	50.75	-7.29305e-05	50.15	-0.000202133	50.55	-0.000259289	50.35	-0.000212468	50.05	-0.000322324	50.85	-0.000154962
49.65	-0.000113089	52.6	-0.000237685	50.85	-7.1371e-05	50.25	-0.000203381	50.7	-0.000262707	50.45	-0.000217856	50.15	-0.000322166	50.95	-0.000172072
49.75	-0.000110589	52.8	-0.000238664	50.95	-7.22669e-05	50.4	-0.00020446	50.85	-0.000268176	50.55	-0.000216929	50.25	-0.000327867	51.05	-0.000188372
49.85	-0.00010859	52.95	-0.000243336	51.05	-7.04835e-05	50.55	-0.000207947	51	-0.000270941	50.65	-0.000222971	50.35	-0.000325786	51.15	-0.000209367
50	-0.000106771	53.05	-0.000242282	51.15	-6.86675e-05	50.65	-0.000209988	51.2	-0.000274772	50.8	-0.000222702	50.45	-0.000328266	51.25	-0.000212763
50.15	-0.000104416	53.15	-0.000243482	51.25	-6.7581e-05	50.75	-0.000213469	51.35	-0.00027656	50.95	-0.000223961	50.55	-0.000333393	51.35	-0.000238431
50.25	-0.000103095	53.25	-0.000242513	51.35	-6.82316e-05	50.85	-0.000214612	51.45	-0.00027845	51.05	-0.000225017	50.65	-0.000331587	51.45	-0.000243741
50.35	-9.83739e-05	53.35	-0.000243731	51.45	-7.11441e-05	51	-0.000215916	51.55	-0.000280326	51.15	-0.000225632	50.75	-0.000333877	51.55	-0.000273003
50.5	-9.71354e-05	53.5	-0.000246148	51.55	-7.11803e-05	51.15	-0.000220103	51.65	-0.00028551	51.3	-0.000227426	50.85	-0.000336879	51.65	-0.000303934
50.65	-9.56764e-05	53.7	-0.000250166	51.65	-7.05244e-05	51.25	-0.000221479	51.75	-0.000290589	51.45	-0.000232085	50.95	-0.000339319	51.75	-0.000336072
50.75	-9.28788e-05	53.85	-0.00025247	51.75	-6.74424e-05	51.35	-0.000225415	51.85	-0.000292017	51.55	-0.00023448	51.05	-0.000342323	51.85	-0.000339193
50.85	-9.138e-05	54	-0.000257355	51.85	-6.3662e-05	51.45	-0.000232747	52	-0.000293195	51.7	-0.000236106	51.15	-0.000349633	51.95	-0.00037607
50.95	-8.69202e-05	54.15	-0.000261499	52	-6.34763e-05	51.55	-0.000237809	52.15	-0.000294526	51.85	-0.000239166	51.25	-0.00035508	52.05	-0.000412971
51.05	-8.1242e-05	54.25	-0.000262275	52.15	-5.66423e-05	51.65	-0.000238528	52.25	-0.000297066	51.95	-0.000244315	51.35	-0.00035617	52.2	-0.000454582
51.2	-7.65755e-05	54.35	-0.000264231	52.25	-5.4084e-05	51.75	-0.000240549	52.35	-0.000301702	52.1	-0.000249457	51.45	-0.00035725	52.35	-0.000496489
51.35	-7.14108e-05	54.45	-0.000268606	52.35	-5.20846e-05	51.85	-0.000245173	52.45	-0.000305295	52.25	-0.000254788	51.55	-0.000360938	52.45	-0.000540523
51.45	-6.55721e-05	54.55	-0.000270579	52.45	-4.74765e-05	51.95	-0.000245796	52.55	-0.000309578	52.35	-0.000259173	51.65	-0.000366148	52.55	-0.000537118
51.55	-6.2964e-05	54.65	-0.000275035	52.55	-4.34765e-05	52.05	-0.000247957	52.7	-0.000312231	52.45	-0.000264156	51.75	-0.00037279	52.65	-0.000588367
51.65	-6.15604e-05	54.75	-0.000278839	52.65	-3.83265e-05	52.2	-0.000251776	52.85	-0.000314735	52.55	-0.000267293	51.85	-0.000374631	52.75	-0.000640343
51.8	-6.29938e-05	54.85	-0.000285161	52.75	-3.65152e-05	52.35	-0.00025218	52.95	-0.000320432	52.7	-0.00026882	51.95	-0.000377901	52.85	-0.000690261
51.95	-6.59782e-05	54.95	-0.000292005	52.85	-3.02786e-05	52.45	-0.00025902	53.1	-0.000323685	52.85	-0.000274034	52.05	-0.000383126	52.95	-0.000742844
52.05	-6.59811e-05	55.05	-0.000301827	52.95	-3.00002e-05	52.55	-0.000264734	53.25	-0.000327757	52.95	-0.000274906	52.15	-0.000387502	53.05	-0.000727861
52.15	-6.83668e-05	55.15	-0.000308678	53.05	-3.26816e-05	52.65	-0.000268388	53.4	-0.000332707	53.05	-0.000283139	52.25	-0.000392614	53.15	-0.000784746
52.3	-6.94912e-05	55.25	-0.000316454	53.15	-3.65842e-05	52.75	-0.000274881	53.55	-0.000332735	53.2	-0.000287751	52.35	-0.00040032	53.3	-0.000842261
52.45	-7.40957e-05	55.35	-0.000325165	53.25	-4.32796e-05	52.85	-0.000279822	53.65	-0.00033474	53.4	-0.00029175	52.45	-0.000402823	53.45	-0.000895104
52.6	-7.81501e-05	55.45	-0.000331042	53.35	-5.45383e-05	52.95	-0.000285399	53.75	-0.000339662	53.6	-0.000296296	52.55	-0.000408983	53.55	-0.000945968
52.75	-8.66775e-05	55.55	-0.000337489	53.45	-7.08901e-05	53.05	-0.00029221	53.9	-0.000345095	53.75	-0.000303105	52.65	-0.000411748	53.65	-0.00100037
52.85	-9.22676e-05	55.65	-0.000345375	53.55	-8.70459e-05	53.15	-0.000298961	54.05	-0.000350322	53.85	-0.000309242	52.75	-0.000417692	53.75	-0.00104719
52.95	-9.74808e-05	55.75	-0.000355453	53.65	-0.000104599	53.25	-0.000304276	54.15	-0.000354107	53.95	-0.000313589	52.85	-0.000419876	53.85	-0.00109063
53.05	-0.000104959	55.85	-0.000365402	53.75	-0.000121416	53.35	-0.000311087	54.3	-0.000356455	54.05	-0.000319509	52.95	-0.000421558	53.95	-0.00102732
53.15	-0.000113194	55.95	-0.00037916	53.85	-0.000146849	53.45	-0.000319337	54.45	-0.000356228	54.15	-0.000325929	53.05	-0.00042246	54.05	-0.00106867
53.3	-0.000121984	56.1	-0.000390591	53.95	-0.000177769	53.55	-0.000326114	54.55	-0.000362418	54.25	-0.000331397	53.15	-0.000428009	54.15	-0.001103
53.45	-0.000131355	56.25	-0.000393068	54.05	-0.000213693	53.7	-0.000334565	54.65	-0.000366072	54.4	-0.000338732	53.25	-0.00043183	54.25	-0.00113207
53.55	-0.000142303	56.35	-0.000408675	54.15	-0.000254074	53.85	-0.000344451	54.8	-0.000369839	54.55	-0.00034567	53.35	-0.000434837	54.35	-0.00115346
53.65	-0.000153342	56.45	-0.00042122	54.25	-0.000275742	53.95	-0.000349981	54.95	-0.000372919	54.65	-0.000353921	53.45	-0.000440005	54.45	-0.00117165
53.75	-0.00016924	56.55	-0.000436798	54.4	-0.000324235	54.05	-0.000359413	55.05	-0.000374302	54.75	-0.000361906	53.55	-0.000443636	54.55	-0.0011795
53.85	-0.000187561	56.65	-0.000454528	54.55	-0.000374772	54.15	-0.000374323	55.15	-0.000374569	54.85	-0.000371194	53.65	-0.00044704	54.65	-0.00118309
53.95	-0.000208616	56.75	-0.000471681	54.65	-0.000426612	54.25	-0.000385467	55.25	-0.000374612	54.95	-0.000382297	53.75	-0.00045241	54.8	-0.00117497
54.05	-0.000229036	56.85	-0.000491021	54.75	-0.000482853	54.35	-0.000397521	55.4	-0.000376219	55.05	-0.00039059	53.85	-0.000454391	54.95	-0.00115913
54.2	-0.000254577	56.95	-0.000508703	54.85	-0.000540685	54.45	-0.000410611	55.55	-0.000378474	55.15	-0.000400368	53.95	-0.000460913	55.05	-0.00113497
54.35	-0.000282496	57.05	-0.000526802	55	-0.000606417	54.55	-0.000424121	55.65	-0.000378619	55.25	-0.000413363	54.05	-0.000463373	55.15	-0.00110248
54.45	-0.000310832	57.15	-0.000549604	55.15	-0.000673858	54.65	-0.000428535	55.75	-0.000381502	55.35	-0.000428001	54.2	-0.000469232	55.25	-0.00105802
54.55	-0.000344084	57.25	-0.000577008	55.3	-0.000740714	54.75	-0.000443506	55.85	-0.000383935	55.45	-0.000433821	54.35	-0.0004745	55.35	-0.00100203
54.65	-0.000376712	57.35	-0.000597793	55.45	-0.000812798	54.85	-0.000457893	55.95	-0.000385109	55.55	-0.000445797	54.45	-0.00047807	55.45	-0.000937225
54.75	-0.000407427	57.45	-0.000622746	55.55	-0.000885224	54.95	-0.00046901	56.05	-0.00038782	55.65	-0.000455243	54.55	-0.000480384	55.55	-0.000863235
54.85	-0.00044304	57.55	-0.000651168	55.65	-0.000956876	55.05	-0.000471108	56.15	-0.000386193	55.75	-0.000468383	54.7	-0.000484848	55.65	-0.000780109
54.95	-0.000481516	57.65	-0.000681791	55.75	-0.00102985	55.15	-0.000485966	56.25	-0.000390354	55.85	-0.00047975	54.85	-0.000489207	55.75	-0.000684138
55.05	-0.000524997	57.75	-0.000714671	55.85	-0.00110018	55.25	-0.000503229	56.4	-0.000394162	55.95	-0.000491922	54.95	-0.000496018	55.85	-0.000578039
55.15	-0.000566056	57.85	-0.000747943	55.95	-0.00117193	55.35	-0.000518606	56.55	-0.000393372	56.05	-0.000505801	55.1	-0.000500025	55.95	-0.000461324
55.25	-0.000609424	57.95	-0.000742024	56.05	-0.00124259	55.45	-0.000530329	56.65	-0.000395646	56.15	-0.000508011	55.25	-0.000502062	56.05	-0.000334747
55.35	-0.000657697	58.05	-0.000736343	56.2	-0.00130845	55.55	-0.000545212	56.75	-0.000399275	56.25	-0.00051115	55.35	-0.000502458	56.15	-0.000194821
55.45	-0.000710453	58.15	-0.000775803	56.35	-0.00137452	55.65	-0.000563813	56.9	-0.000401329	56.35	-0.000526683	55.45	-0.000508532	56.25	-4.37478e-05
55.55	-0.000759498	58.25	-0.000813239	56.45	-0.00143622	55.8	-0.000564496	57.05	-0.000403474	56.45	-0.000531598	55.55	-0.00051408	56.4	0.000113974
55.65	-0.000814737	58.35	-0.000856256	56.55	-0.00149553	55.95	-0.000588912	57.2	-0.000405985	56.55	-0.000550345	55.65	-0.000517688	56.55	0.00028697
55.75	-0.000866414	58.45	-0.000897552	56.65	-0.00154867	56.05	-0.000613023	57.35	-0.000406361	56.65	-0.000567834	55.75	-0.000523726	56.65	0.00047255
55.85	-0.000919876	58.55	-0.000941966	56.8	-0.00159973	56.15	-0.00063649	57.5	-0.000408942	56.75	-0.000583067	55.85	-0.000530452	56.75	0.000668948
55.95	-0.000973828	58.65	-0.000978965	56.95	-0.00164551	56.25	-0.000664654	57.65	-0.000409419	56.85	-0.000601363	55.95	-0.000532207	56.85	0.000873358
56.05	-0.00103487	58.75	-0.0010194	57.05	-0.00168479	56.4	-0.000691703	57.75	-0.000408782	56.95	-0.000601969	56.05	-0.000537056	57	0.00109424
56.15	-0.00109163	58.85	-0.00105734	57.2	-0.00171826	56.55	-0.00071768	57.85	-0.000405487	57.05	-0.000620412	56.15	-0.000540872	57.15	0.00132184
56.25	-0.00108128	58.95	-0.00109432	57.35	-0.00174654	56.65	-0.000747242	57.95	-0.000407738	57.15	-0.00063935	56.3	-0.000545582	57.3	0.00156309
56.35	-0.00114069	59.05	-0.00112865	57.45	-0.00176725	56.75	-0.000776615	58.05	-0.000405912	57.25	-0.000658996	56.45	-0.000549835	57.45	0.0018157
56.45	-0.00119899	59.15	-0.00116065	57.55	-0.0017808	56.85	-0.000808552	58.15	-0.000406068	57.35	-0.000679788	56.6	-0.000549097	57.55	0.00208306
56.55	-0.00117858	59.25	-0.00119061	57.7	-0.00178786	56.95	-0.000844274	58.25	-0.000403728	57.45	-0.000696142	56.75	-0.000549304	57.65	0.0023609
56.65	-0.00123831	59.35	-0.00122052	57.85	-0.00165112	57.05	-0.000878931	58.4	-0.000400542	57.55	-0.000690648	56.85	-0.000553914	57.8	0.00264405
56.75	-0.00129858	59.45	-0.00124669	57.95	-0.00164523	57.15	-0.000914201	58.55	-0.000398882	57.65	-0.000709467	56.95	-0.000558094	57.95	0.00294136
56.85	-0.00135292	59.55	-0.00126576	58.05	-0.00162818	57.25	-0.00094847	58.65	-0.000398752	57.75	-0.000701537	57.1	-0.000563453	58.05	0.00324694
56.95	-0.00131238	59.65	-0.00118386	58.2	-0.00145978	57.35	-0.000984564	58.75	-0.000400521	57.85	-0.000691974	57.25	-0.000567522	58.2	0.00356333
57.05	-0.00136674	59.75	-0.00120142	58.35	-0.00143501	57.45	-0.00102002	58.85	-0.000401463	57.95	-0.000714369	57.4	-0.000565965	58.35	0.00388991
57.15	-0.00131565	59.85	-0.00121207	58.45	-0.00139947	57.55	-0.00105632	58.95	-0.000398159	58.05	-0.000737863	57.55	-0.000566479	58.45	0.00422505
57.25	-0.00136725	59.95	-0.00122051	58.55	-0.00135529	57.65	-0.00109061	59.05	-0.000398866	58.15	-0.00072441	57.65	-0.000571345	58.55	0.00456905
57.35	-0.00141184	60.05	-0.00122447	58.65	-0.00129692	57.75	-0.00112259	59.15	-0.000402508	58.25	-0.000746343	57.75	-0.000573	58.7	0.0049277
57.45	-0.00145007	60.15	-0.00122338	58.75	-0.00122779	57.85	-0.00115402	59.25	-0.000402506	58.4	-0.000769515	57.85	-0.000575347	58.85	0.0052942
57.55	-0.00148342	60.25	-0.00121157	58.9	-0.00114446	57.95	-0.00118212	59.4	-0.000404607	58.55	-0.000794393	58	-0.000576393	58.95	0.00566839
57.65	-0.00139423	60.35	-0.00119101	59.05	-0.00104844	58.05	-0.00120492	59.55	-0.00040311	58.7	-0.000769896	58.15	-0.000577588	59.05	0.00605176
57.75	-0.00142102	60.45	-0.00104146	59.15	-0.000942775	58.15	-0.0012291	59.65	-0.000400082	58.85	-0.000747472	58.25	-0.000569965	59.2	0.00644234
57.85	-0.00143858	60.55	-0.00101813	59.25	-0.000825632	58.25	-0.00124352	59.75	-0.000400703	58.95	-0.000767255	58.35	-0.00057059	59.35	0.00683778
57.95	-0.00131936	60.65	-0.000988615	59.35	-0.000694078	58.35	-0.0012551	59.85	-0.000401555	59.05	-0.000789824	58.45	-0.000572324	59.5	0.00724252
58.05	-0.00119972	60.75	-0.00094627	59.5	-0.000548727	58.45	-0.00126087	59.95	-0.000405519	59.15	-0.000810486	58.55	-0.000572916	59.65	0.00765149
58.15	-0.00121223	60.85	-0.000896867	59.65	-0.000230262	58.55	-0.00114849	60.05	-0.000386162	59.25	-0.000830974	58.65	-0.000561218	59.75	0.0080697
58.25	-0.0012143	61	-0.000840058	59.75	-7.07735e-05	58.65	-0.00115106	60.2	-0.000388647	59.35	-0.000845661	58.75	-0.000563255	59.85	0.00849735
58.35	-0.00106357	61.15	-0.000770135	59.85	9.91787e-05	58.75	-0.00114478	60.35	-0.000394675	59.45	-0.000863661	58.85	-0.000564487	60	0.00892834
58.45	-0.00105213	61.25	-0.000692995	59.95	0.000283115	58.9	-0.00113576	60.45	-0.000396364	59.55	-0.000884346	59	-0.000566937	60.15	0.00949496
58.55	-0.00103282	61.35	-0.000459124	60.1	0.000647565	59.1	-0.00111858	60.55	-0.000396379	59.65	-0.000899874	59.2	-0.000570955	60.25	0.00992667
58.65	-0.00100289	61.45	-0.000372324	60.25	0.000846511	59.25	-0.00109343	60.65	-0.000401307	59.75	-0.000912235	59.35	-0.000573023	60.35	0.0103671
58.75	-0.000814058	61.55	-0.000124014	60.35	0.00122479	59.35	-0.0010605	60.75	-0.000406837	59.85	-0.000922921	59.45	-0.000574826	60.45	0.0108112
58.85	-0.000620896	61.65	-2.71575e-05	60.45	0.00143459	59.45	-0.00101818	60.85	-0.000409574	59.95	-0.000924546	59.55	-0.000575993	60.55	0.0112585
58.95	-0.000577082	61.75	8.11262e-05	60.55	0.00166087	59.55	-0.000966606	60.95	-0.00041067	60.05	-0.000931984	59.7	-0.000575801	60.7	0.011709
59.05	-0.000520106	61.85	0.000201783	60.65	0.00206771	59.65	-0.000906287	61.05	-0.000412906	60.2	-0.000854526	59.85	-0.000574499	60.85	0.0121632
59.15	-0.000454311	61.95	0.000494071	60.75	0.00231155	59.75	-0.000836946	61.15	-0.000412707	60.35	-0.000859852	59.95	-0.000573334	60.95	0.0126195
59.25	-0.000374741	62.05	0.000627864	60.85	0.00273248	59.85	-0.000757311	61.3	-0.000411065	60.45	-0.00086448	60.05	-0.000571699	61.05	0.0130763
59.35	-0.000282034	62.15	0.000772734	60.95	0.00298707	59.95	-0.000666326	61.45	-0.000413174	60.55	-0.000862493	60.15	-0.000543006	61.15	0.0135388
59.45	-0.0001764	62.25	0.000930249	61.05	0.00325557	60.1	-0.000569113	61.55	-0.00041482	60.65	-0.000861488	60.25	-0.000536636	61.3	0.0139989
59.55	-5.37031e-05	62.35	0.00109915	61.15	0.00353829	60.25	-0.000460019	61.65	-0.000415178	60.8	-0.000854958	60.35	-0.00053132	61.45	0.0144573
59.65	7.91309e-05	62.45	0.00128455	61.25	0.00382907	60.35	-0.000336791	61.75	-0.000415059	60.95	-0.000844496	60.5	-0.000527661	61.55	0.0149202
59.75	0.000224586	62.55	0.00147615	61.35	0.00430026	60.5	-0.000203915	61.85	-0.000416035	61.05	-0.000828625	60.65	-0.000525624	61.65	0.0153808
59.85	0.000385351	62.65	0.00184705	61.45	0.00461015	60.65	-6.15731e-05	61.95	-0.000419085	61.15	-0.000804001	60.8	-0.000520931	61.75	0.0158439
59.95	0.000560131	62.75	0.00205496	61.55	0.00492656	60.75	9.5018e-05	62.05	-0.000419401	61.25	-0.000664502	60.95	-0.00051831	61.85	0.0163031
60.05	0.00074888	62.85	0.00243778	61.65	0.00525669	60.85	0.000261202	62.15	-0.000416553	61.35	-0.000637556	61.1	-0.000512589	61.95	0.0167585
60.15	0.000949845	62.95	0.00265742	61.75	0.00575705	60.95	0.000436321	62.25	-0.000414008	61.45	-0.000606583	61.25	-0.000471498	62.05	0.0172113
60.25	0.00132962	63.05	0.00288367	61.85	0.00609881	61.05	0.000622523	62.35	-0.00041087	61.55	-0.000568288	61.35	-0.000462698	62.2	0.0177405
60.35	0.00154186	63.15	0.00312705	61.95	0.00645068	61.15	0.000822507	62.45	-0.0004028	61.65	-0.000525773	61.45	-0.00045331	62.35	0.0181807
60.45	0.00177161	63.25	0.00338207	62.05	0.00697065	61.3	0.00103318	62.55	-0.000326684	61.75	-0.000475979	61.6	-0.000439489	62.45	0.0186186
60.55	0.00217777	63.4	0.00364864	62.15	0.00733693	61.45	0.00125392	62.65	-0.000323118	61.85	-0.000414254	61.8	-0.000425234	62.55	0.0190504
60.65	0.00241954	63.55	0.0040911	62.25	0.00770691	61.55	0.00148965	62.75	-0.000319021	61.95	-0.000347695	61.95	-0.000410047	62.65	0.0194758
60.75	0.00267537	63.65	0.00436938	62.4	0.00808483	61.65	0.00173769	62.85	-0.00030936	62.05	-0.000272169	62.05	-0.000397171	62.75	0.0199585
60.85	0.00294406	63.75	0.00465779	62.55	0.00847561	61.8	0.00199299	63	-0.000301231	62.15	-0.000191122	62.15	-0.000382293	62.85	0.020369
60.95	0.00322411	63.85	0.00495534	62.65	0.0088757	61.95	0.00225855	63.15	-0.000204413	62.25	-0.000101001	62.25	-0.000369672	62.95	0.0207729
61.05	0.00351791	63.95	0.00542982	62.75	0.00942869	62.05	0.00253639	63.25	-0.000191542	62.35	-1.45876e-06	62.4	-0.000354917	63.05	0.0211691
61.15	0.00381871	64.05	0.00574021	62.85	0.00997687	62.15	0.00282753	63.35	-0.000178757	62.45	0.000109008	62.55	-0.000289928	63.15	0.0215574
61.25	0.00413613	64.15	0.00606388	62.95	0.0103792	62.25	0.00313088	63.45	-0.000160773	62.55	0.000226238	62.65	-0.00027843	63.25	0.0219392
61.35	0.00446495	64.25	0.00655205	63.05	0.0107904	62.35	0.00344619	63.55	-0.000135722	62.65	0.00035499	62.75	-0.000267688	63.35	0.0223094
61.45	0.0048024	64.35	0.00688454	63.15	0.0112077	62.5	0.00376833	63.65	-0.000112548	62.75	0.000494048	62.85	-0.000258366	63.45	0.0226665
61.55	0.00515146	64.45	0.00722446	63.25	0.0116316	62.65	0.00426093	63.75	-8.05758e-05	62.9	0.000641782	63	-0.000243022	63.55	0.0230149
61.65	0.00551176	64.55	0.00757738	63.35	0.0120649	62.75	0.00459391	63.85	6.0942e-05	63.05	0.000800905	63.15	-0.000229188	63.65	0.0233565
61.75	0.0058855	64.65	0.0079411	63.45	0.0126286	62.85	0.00493347	63.95	9.44508e-05	63.15	0.000968126	63.25	-0.000212416	63.75	0.023685
61.85	0.00642011	64.75	0.0084617	63.55	0.0130625	63	0.00528607	64.1	0.000130212	63.25	0.00114726	63.35	-0.000199271	63.85	0.0240266
61.95	0.0068022	64.85	0.00883089	63.65	0.0135012	63.15	0.00580123	64.25	0.000175446	63.35	0.00133365	63.45	-0.00018382	63.95	0.0243272
62.05	0.00719375	64.95	0.00920564	63.75	0.0139456	63.25	0.00616056	64.35	0.0002254	63.45	0.00153157	63.55	-0.000168698	64.05	0.0246104
62.15	0.00759232	65.05	0.00959096	63.85	0.0143904	63.35	0.00668187	64.45	0.000281861	63.55	0.00174228	63.7	-0.000151706	64.15	0.0248824
62.25	0.00800314	65.2	0.0099829	63.95	0.0149486	63.45	0.0070495	64.55	0.000342778	63.7	0.00196593	63.85	-0.000131704	64.25	0.0251364
62.35	0.00842278	65.4	0.010384	64.05	0.0153921	63.55	0.00742311	64.65	0.000409439	63.9	0.00219735	63.95	-0.000112233	64.35	0.0253782
62.45	0.00884941	65.55	0.010793	64.15	0.0158405	63.65	0.00780808	64.75	0.000482541	64.05	0.00244302	64.05	-8.74559e-05	64.45	0.0256083
62.55	0.00928689	65.65	0.0112045	64.25	0.0162896	63.8	0.00835001	64.85	0.000567691	64.2	0.00269182	64.15	-6.37629e-05	64.55	0.0258179
62.65	0.00972799	65.75	0.0117556	64.35	0.0167429	63.95	0.00874301	64.95	0.000654181	64.35	0.00295612	64.3	-3.88412e-05	64.65	0.0260112
62.75	0.0101739	65.85	0.0121671	64.45	0.0171916	64.05	0.00914253	65.05	0.000753272	64.45	0.00322917	64.45	-9.33188e-06	64.75	0.0261863
62.85	0.0106281	65.95	0.0127125	64.55	0.0176388	64.15	0.00968913	65.15	0.000992262	64.55	0.00350961	64.55	2.63962e-05	64.85	0.026343
62.95	0.011091	66.05	0.0131266	64.65	0.0180849	64.25	0.0100886	65.25	0.00123361	64.65	0.00380255	64.65	6.15964e-05	64.95	0.0264764
63.05	0.0115587	66.15	0.0135432	64.75	0.0185306	64.35	0.0106319	65.35	0.00133607	64.8	0.00410402	64.75	0.000107209	65.05	0.0265943
63.15	0.0120287	66.25	0.0139676	64.85	0.0189734	64.45	0.0110382	65.45	0.00144732	64.95	0.00441782	64.85	0.000154812	65.15	0.0266886
63.3	0.0125017	66.35	0.0143925	64.95	0.0194177	64.55	0.0115813	65.55	0.00156776	65.05	0.00473852	64.95	0.000211308	65.25	0.026756
63.45	0.0129849	66.45	0.0148218	65.05	0.0198553	64.65	0.0121168	65.65	0.00169566	65.15	0.00506872	65.05	0.000270642	65.35	0.0268128
63.55	0.0134692	66.55	0.0152523	65.15	0.0202902	64.75	0.0125173	65.75	0.00183274	65.25	0.00540918	65.2	0.000331308	65.45	0.0268329
63.7	0.0139556	66.65	0.0156817	65.25	0.0207178	64.85	0.0129273	65.85	0.00212355	65.35	0.00575997	65.4	0.000403889	65.55	0.0268483
63.85	0.014444	66.75	0.0161135	65.4	0.0211425	64.95	0.0134602	65.95	0.00226913	65.5	0.00611703	65.55	0.000477543	65.65	0.0268436
63.95	0.0149309	66.85	0.0165449	65.55	0.0215612	65.05	0.0138627	66.05	0.00242827	65.65	0.00648365	65.65	0.000558268	65.75	0.0268115
64.05	0.0154183	66.95	0.0169844	65.65	0.0219682	65.15	0.0142732	66.15	0.00259051	65.8	0.00685614	65.75	0.000646219	65.85	0.0267621
64.2	0.015905	67.1	0.0174137	65.8	0.0223673	65.25	0.0146841	66.25	0.00291445	66	0.00723786	65.85	0.000743016	65.95	0.026686
64.35	0.0163927	67.25	0.0179319	65.95	0.0227568	65.35	0.015102	66.35	0.00308697	66.15	0.00762933	66	0.00084904	66.05	0.0265677
64.5	0.0168795	67.35	0.0183544	66.05	0.0231349	65.45	0.0156271	66.45	0.00327003	66.25	0.0080275	66.15	0.000964792	66.15	0.0264479
64.65	0.0173643	67.45	0.0187679	66.15	0.0235026	65.55	0.0160386	66.55	0.00346217	66.4	0.00842958	66.25	0.00108583	66.25	0.0263033
64.75	0.0178433	67.55	0.0191824	66.25	0.0238595	65.65	0.0164453	66.65	0.0036625	66.55	0.00883709	66.35	0.00121244	66.35	0.0261439
64.85	0.0183239	67.65	0.0195915	66.35	0.0242061	65.75	0.0168581	66.75	0.003874	66.65	0.00924993	66.45	0.00135079	66.45	0.0259318
64.95	0.0187961	67.75	0.0199938	66.45	0.0245405	65.85	0.0172678	66.85	0.0040974	66.75	0.00981128	66.55	0.0014922	66.55	0.0257248
65.1	0.0192658	67.85	0.0203924	66.55	0.0248612	65.95	0.0176772	66.95	0.00448262	66.9	0.0102263	66.65	0.00165041	66.65	0.0254975
65.25	0.0197308	68	0.0207873	66.65	0.025167	66.05	0.0181741	67.05	0.00471407	67.1	0.0106538	66.8	0.00180951	66.75	0.0252503
65.35	0.020188	68.15	0.0211709	66.75	0.0254596	66.15	0.0185709	67.15	0.00495638	67.25	0.0110778	66.95	0.00197887	66.85	0.0249628
65.5	0.0206389	68.25	0.0215466	66.85	0.0257345	66.25	0.0189663	67.25	0.00520661	67.35	0.0116351	67.05	0.00216216	66.95	0.0246724
65.7	0.021084	68.35	0.0219108	66.95	0.0259954	66.35	0.01936	67.35	0.00546237	67.45	0.0120584	67.15	0.00234806	67.05	0.0243387
65.85	0.0215132	68.45	0.0222677	67.1	0.0262414	66.5	0.0197479	67.5	0.00572731	67.55	0.0124845	67.3	0.00254612	67.15	0.0240075
65.95	0.0219407	68.55	0.0226214	67.25	0.0264656	66.65	0.0201325	67.65	0.00600527	67.65	0.0129173	67.45	0.00275314	67.25	0.0236527
66.1	0.0223563	68.65	0.0229646	67.35	0.0266761	66.75	0.0205105	67.75	0.00629277	67.75	0.0133524	67.55	0.00296687	67.35	0.0232893
66.25	0.022759	68.75	0.0232953	67.45	0.0268623	66.85	0.0208812	67.85	0.00673424	67.85	0.0137861	67.65	0.00319128	67.5	0.0228714
66.35	0.0231506	68.9	0.0236166	67.6	0.0270228	66.95	0.0213139	67.95	0.00702641	67.95	0.0143379	67.75	0.00343392	67.65	0.0224698
66.45	0.0235261	69.05	0.0239277	67.75	0.0271667	67.05	0.0216695	68.05	0.00732596	68.05	0.0148807	67.85	0.00368206	67.75	0.0220544
66.6	0.0238883	69.2	0.0242205	67.9	0.0272792	67.15	0.0220147	68.15	0.00763287	68.15	0.0153081	67.95	0.0039349	67.85	0.021627
66.8	0.024237	69.35	0.0244992	68.05	0.0273572	67.25	0.0223547	68.25	0.00795165	68.25	0.0158387	68.05	0.00419636	67.95	0.0211896
66.95	0.0245686	69.45	0.0247651	68.15	0.0274292	67.35	0.0226841	68.35	0.00841944	68.35	0.0162531	68.15	0.00447069	68.05	0.0207431
67.05	0.0249041	69.55	0.025015	68.3	0.0274715	67.45	0.0230026	68.45	0.00874103	68.5	0.0166646	68.25	0.00475701	68.15	0.0202332
67.15	0.0252035	69.7	0.0252523	68.45	0.0274901	67.55	0.0233146	68.55	0.00906674	68.65	0.0170788	68.35	0.00520164	68.25	0.0197663
67.25	0.025487	69.85	0.0254726	68.6	0.0274569	67.65	0.0236149	68.65	0.00940304	68.75	0.0174899	68.45	0.0054886	68.35	0.0192992
67.35	0.0257585	69.95	0.0256792	68.75	0.0274199	67.75	0.0239017	68.75	0.00974365	68.85	0.0178977	68.6	0.00578519	68.45	0.0188191
67.45	0.0260135	70.05	0.0258716	68.85	0.0273502	67.85	0.0241844	68.85	0.0100924	68.95	0.0183061	68.75	0.00609011	68.55	0.018333
67.55	0.0262518	70.15	0.0260495	68.95	0.027258	67.95	0.0244496	68.95	0.0104468	69.05	0.0187061	68.85	0.0064064	68.65	0.0177725
67.65	0.026472	70.25	0.0262078	69.05	0.0271462	68.05	0.0247028	69.05	0.010807	69.15	0.0191922	68.95	0.00672828	68.75	0.0172798
67.75	0.0266688	70.35	0.0263506	69.2	0.0270041	68.15	0.024946	69.15	0.0111741	69.25	0.0195803	69.05	0.00706046	68.85	0.0167846
67.85	0.026846	70.5	0.0264719	69.35	0.0268418	68.25	0.0251733	69.25	0.0115436	69.35	0.0199654	69.15	0.00739678	68.95	0.0162899
67.95	0.0270024	70.65	0.0265711	69.45	0.0266592	68.35	0.0253844	69.35	0.0120429	69.5	0.0204178	69.25	0.00789103	69.05	0.0157875
68.05	0.027146	70.8	0.0266472	69.55	0.0264514	68.45	0.0255835	69.45	0.0124139	69.65	0.0207824	69.35	0.00823249	69.15	0.0152937
68.15	0.027261	70.95	0.0267084	69.7	0.026216	68.55	0.025765	69.55	0.0127884	69.75	0.0211422	69.5	0.00872679	69.25	0.014797
68.3	0.0273525	71.05	0.0267513	69.85	0.0259527	68.65	0.0259295	69.65	0.013165	69.85	0.0214933	69.65	0.0090697	69.4	0.014304
68.45	0.0274238	71.15	0.0267721	69.95	0.0256615	68.75	0.0260789	69.75	0.0135414	69.95	0.0218382	69.75	0.00941838	69.55	0.0137013
68.55	0.0274752	71.25	0.0267783	70.1	0.0253552	68.85	0.0262158	69.9	0.0139211	70.05	0.0222372	69.85	0.00991282	69.65	0.013206
68.7	0.0274987	71.35	0.0267627	70.25	0.0250315	68.95	0.0263358	70.05	0.0143061	70.15	0.0225602	69.95	0.0104053	69.75	0.0127117
68.85	0.0274948	71.5	0.0267052	70.35	0.024689	69.05	0.0264333	70.15	0.0146903	70.25	0.0228735	70.05	0.0107533	69.85	0.012216
68.95	0.0274728	71.65	0.0266489	70.45	0.0243296	69.15	0.0265162	70.25	0.0150785	70.35	0.0231798	70.15	0.0111038	70	0.0117258
69.05	0.0274132	71.75	0.0265665	70.55	0.02393	69.25	0.0265712	70.35	0.0154638	70.45	0.0234779	70.25	0.0114633	70.15	0.0112395
69.15	0.0273327	71.85	0.0264688	70.65	0.023535	69.35	0.0266142	70.5	0.015849	70.55	0.0237653	70.35	0.0119601	70.25	0.0107619
69.25	0.0272442	72	0.0263497	70.8	0.0231261	69.45	0.0266423	70.65	0.0162336	70.65	0.0240418	70.45	0.0124471	70.35	0.0102893
69.35	0.0271376	72.15	0.0262081	71	0.022691	69.55	0.0266507	70.75	0.0166159	70.75	0.0243087	70.6	0.0127992	70.45	0.00981997
69.45	0.026994	72.25	0.0260397	71.15	0.0222533	69.65	0.0266402	70.85	0.0169984	70.85	0.0245601	70.75	0.01328	70.55	0.00936009
69.55	0.0268326	72.4	0.0258548	71.25	0.0217978	69.75	0.0266039	70.95	0.0173786	70.95	0.0248027	70.85	0.0136328	70.65	0.0089036
69.65	0.0266655	72.55	0.0256487	71.35	0.0213428	69.85	0.0265536	71.05	0.0177549	71.05	0.0250368	70.95	0.0139848	70.75	0.00846316
69.75	0.0264712	72.65	0.0254279	71.45	0.0208699	70	0.0264733	71.15	0.0181299	71.15	0.0252621	71.05	0.0144636	70.85	0.00802037
69.85	0.026262	72.75	0.0251895	71.55	0.0203907	70.15	0.02638	71.3	0.0184998	71.25	0.0254891	71.15	0.0148164	70.95	0.00758751
69.95	0.0260322	72.85	0.0249264	71.7	0.0199053	70.25	0.0262664	71.45	0.0188666	71.35	0.0256772	71.25	0.0152824	71.05	0.00716261
70.1	0.0257777	73	0.0246457	71.85	0.019416	70.35	0.0261231	71.55	0.0192236	71.45	0.0258727	71.35	0.015628	71.2	0.00674968
70.25	0.0255035	73.15	0.0243514	71.95	0.0189226	70.5	0.0259482	71.65	0.0195752	71.55	0.0260298	71.45	0.0159797	71.35	0.0063412
70.35	0.0252136	73.25	0.0240425	72.05	0.0184251	70.65	0.0257616	71.75	0.0199257	71.65	0.0261699	71.55	0.0164368	71.45	0.00593859
70.45	0.0249114	73.35	0.0237212	72.15	0.0179247	70.8	0.02554	71.85	0.020274	71.75	0.0262993	71.65	0.0168844	71.55	0.00554819
70.55	0.0245875	73.45	0.0233853	72.3	0.0174198	70.95	0.025312	71.95	0.0206101	71.85	0.0264129	71.75	0.0172207	71.65	0.00516839
70.65	0.0242471	73.55	0.0229932	72.45	0.0169132	71.05	0.0250551	72.05	0.0209428	71.95	0.0264973	71.85	0.0176517	71.75	0.00480327
70.75	0.0238956	73.65	0.0225822	72.55	0.0164053	71.15	0.0247836	72.15	0.0212668	72.05	0.0265649	71.95	0.0179754	71.9	0.00444086
70.85	0.0235351	73.75	0.0222006	72.65	0.0159049	71.3	0.0244974	72.25	0.021583	72.15	0.0266248	72.05	0.0183023	72.05	0.00409029
70.95	0.023157	73.9	0.0218051	72.75	0.0154015	71.45	0.0241721	72.35	0.0218917	72.25	0.0266538	72.15	0.0187183	72.2	0.00376003
71.05	0.0227737	74.05	0.021404	72.85	0.0148972	71.55	0.0238354	72.45	0.0221906	72.35	0.0266813	72.25	0.0190324	72.35	0.00343132
71.15	0.0223668	74.2	0.0209898	72.95	0.0143972	71.7	0.0234947	72.6	0.0224786	72.45	0.0266949	72.35	0.0193474	72.45	0.00311547
71.25	0.0219569	74.35	0.0205716	73.05	0.0139005	71.85	0.0231341	72.8	0.0227609	72.55	0.0266851	72.45	0.0196623	72.6	0.00280298
71.35	0.0215379	74.45	0.0201366	73.15	0.01341	72	0.0227589	72.95	0.0230287	72.65	0.0266671	72.55	0.0199686	72.75	0.00250542
71.45	0.0211134	74.55	0.0196966	73.25	0.0129209	72.15	0.0223646	73.05	0.0232834	72.75	0.026608	72.65	0.0203508	72.85	0.00221508
71.55	0.0206842	74.65	0.0192562	73.35	0.0124437	72.3	0.0219524	73.15	0.0235241	72.85	0.0265447	72.75	0.0206443	73	0.00194061
71.65	0.0201769	74.75	0.0188072	73.45	0.0119703	72.5	0.0215282	73.25	0.0237553	72.95	0.0264715	72.85	0.0209332	73.15	0.00167616
71.75	0.019733	74.85	0.0183522	73.55	0.0115042	72.65	0.0210902	73.35	0.0239719	73.05	0.0263782	72.95	0.0212195	73.3	0.00142104
71.85	0.0192818	74.95	0.0178979	73.65	0.0110437	72.75	0.0206442	73.5	0.0241774	73.15	0.0262701	73.05	0.0215564	73.45	0.0011794
71.95	0.0187477	75.05	0.0174395	73.75	0.0105975	72.9	0.0201881	73.65	0.0243634	73.25	0.0261391	73.15	0.0218195	73.55	0.000940842
72.05	0.0182864	75.15	0.0169852	73.85	0.0100135	73.05	0.0197237	73.75	0.0245371	73.35	0.0259659	73.25	0.0220809	73.65	0.000722724
72.15	0.0178274	75.25	0.0165289	73.95	0.00956698	73.15	0.0192505	73.85	0.0246946	73.45	0.0258024	73.35	0.022334	73.75	0.000515007
72.25	0.0173664	75.35	0.016069	74.05	0.00912698	73.25	0.0187742	74	0.0248408	73.55	0.0255901	73.45	0.0225829	73.85	0.000317436
72.35	0.0168049	75.5	0.015507	74.15	0.00853987	73.35	0.0182923	74.15	0.0249752	73.65	0.02536	73.55	0.0228693	74	0.000137771
72.45	0.0163349	75.65	0.0150454	74.25	0.00810867	73.5	0.0178076	74.25	0.0250942	73.75	0.0251407	73.65	0.0230902	74.15	-3.27597e-05
72.55	0.0157591	75.75	0.0145771	74.35	0.00768528	73.65	0.0173208	74.35	0.0251938	73.85	0.0249114	73.75	0.0233071	74.25	-0.000196335
72.65	0.0152845	75.85	0.0141127	74.45	0.00727849	73.75	0.0168286	74.45	0.0252788	73.95	0.0246226	73.85	0.0235148	74.35	-0.000346406
72.75	0.0148131	75.95	0.0136571	74.55	0.006878	73.85	0.0163328	74.55	0.0253549	74.05	0.0243514	73.95	0.023712	74.5	-0.000491887
72.85	0.0143415	76.05	0.0132066	74.65	0.0064886	73.95	0.0158429	74.65	0.0254114	74.2	0.0240648	74.05	0.0239	74.65	-0.000626431
72.95	0.0138761	76.15	0.0127585	74.75	0.0061052	74.05	0.0153533	74.8	0.0254547	74.35	0.0237697	74.15	0.0240748	74.75	-0.000745612
73.05	0.0132937	76.25	0.012311	74.85	0.00573205	74.2	0.0148618	74.95	0.0254779	74.45	0.0234098	74.25	0.0242415	74.85	-0.000859148
73.15	0.0128303	76.35	0.0117372	74.95	0.00537642	74.35	0.014372	75.05	0.0254824	74.55	0.023031	74.35	0.0243808	74.95	-0.000959661
73.25	0.0123715	76.45	0.0112976	75.05	0.00503511	74.45	0.0138797	75.15	0.0254727	74.7	0.0226739	74.45	0.0245193	75.05	-0.00104793
73.35	0.0117784	76.55	0.0108649	75.15	0.00470449	74.55	0.0133931	75.25	0.0254428	74.85	0.0223088	74.55	0.0246497	75.15	-0.00112699
73.45	0.0111805	76.65	0.0104337	75.25	0.00438703	74.65	0.0129116	75.35	0.0254005	74.95	0.0219256	74.65	0.0247801	75.25	-0.00119095
73.55	0.0107228	76.75	0.0100137	75.35	0.00390969	74.75	0.0123119	75.45	0.025318	75.05	0.0215334	74.75	0.0248669	75.4	-0.00123892
73.65	0.0102712	76.85	0.00960692	75.45	0.00360355	74.85	0.0118266	75.55	0.0252412	75.15	0.0211273	74.85	0.0249495	75.55	-0.00128052
73.75	0.00967265	76.95	0.00920626	75.55	0.0033176	74.95	0.0113464	75.7	0.0251474	75.25	0.0207171	74.95	0.0250207	75.7	-0.00131893
73.85	0.0092214	77.05	0.00880921	75.65	0.0030419	75.1	0.0108775	75.85	0.0250322	75.4	0.0202963	75.05	0.0250824	75.85	-0.00148151
73.95	0.00878162	77.15	0.00826953	75.75	0.00259833	75.25	0.0104088	75.95	0.0248959	75.6	0.019869	75.15	0.0251286	75.95	-0.00151157
74.05	0.00834899	77.25	0.00788068	75.85	0.00233715	75.35	0.00994879	76.05	0.0247433	75.75	0.0194275	75.25	0.0251616	76.1	-0.00153034
74.15	0.00777323	77.35	0.00734457	76	0.00190725	75.45	0.00949568	76.15	0.0245853	75.9	0.0189792	75.35	0.0251775	76.25	-0.00154124
74.25	0.00718996	77.45	0.0069651	76.15	0.0016614	75.55	0.00904346	76.3	0.024406	76.05	0.0185209	75.45	0.0251786	76.35	-0.00154204
74.4	0.00676877	77.55	0.00660135	76.25	0.00143005	75.65	0.00859739	76.45	0.0242057	76.15	0.0180624	75.55	0.0251677	76.45	-0.00152722
74.55	0.00635277	77.65	0.00624876	76.35	0.00103195	75.75	0.00816885	76.55	0.0239881	76.25	0.0175108	75.7	0.0251423	76.55	-0.00150662
74.65	0.00595073	77.75	0.00573238	76.5	0.000811	75.85	0.00774865	76.65	0.0237548	76.35	0.0170361	75.85	0.0251008	76.65	-0.0014839
74.75	0.00555929	77.85	0.0053885	76.65	0.00042644	75.95	0.00733406	76.75	0.0235101	76.45	0.0165611	75.95	0.025032	76.75	-0.00145655
74.85	0.00518147	77.95	0.00505355	76.75	0.0002209	76.05	0.00692643	76.85	0.0232553	76.55	0.0160825	76.05	0.0249295	76.85	-0.00142104
75	0.00480989	78.05	0.00472954	76.85	3.23642e-05	76.15	0.00653512	76.95	0.022993	76.65	0.0156063	76.15	0.024827	76.95	-0.00137907
75.15	0.00444844	78.15	0.00441677	76.95	-0.00014596	76.25	0.00614961	77.05	0.0227099	76.8	0.015126	76.25	0.0247104	77.05	-0.00131767
75.25	0.00409914	78.25	0.00411063	77.05	-0.000306886	76.35	0.00577291	77.15	0.0224146	76.95	0.0146465	76.35	0.0245809	77.15	-0.00126042
75.35	0.00376117	78.35	0.00382582	77.15	-0.000633641	76.45	0.00540537	77.25	0.022112	77.05	0.01417	76.45	0.024436	77.3	-0.00119754
75.45	0.00343698	78.45	0.00337198	77.25	-0.000788961	76.55	0.00505049	77.4	0.0217941	77.2	0.0136925	76.6	0.0242741	77.45	-0.00113186
75.55	0.00312036	78.55	0.00309915	77.35	-0.00092545	76.65	0.00470153	77.55	0.0214698	77.35	0.0131013	76.75	0.0240968	77.55	-0.00105958
75.65	0.00281517	78.65	0.00265676	77.45	-0.00104658	76.75	0.00436755	77.65	0.0211291	77.45	0.0126218	76.9	0.0238898	77.65	-0.000978288
75.75	0.00252344	78.75	0.00239181	77.55	-0.0013267	76.85	0.00404521	77.75	0.0207843	77.55	0.0121465	77.05	0.0236432	77.75	-0.000894256
75.85	0.00206858	78.85	0.00214798	77.65	-0.00143563	76.95	0.00373608	77.85	0.0204283	77.65	0.0116732	77.15	0.0234094	77.85	-0.000894283
75.95	0.00179407	78.95	0.00190891	77.75	-0.00152695	77.05	0.00343681	77.95	0.0200633	77.8	0.0112036	77.3	0.0231539	77.95	-0.000809782
76.05	0.00152259	79.05	0.00167921	77.85	-0.00177457	77.15	0.00315279	78.05	0.0196224	77.95	0.0107357	77.5	0.0228777	78.05	-0.000723155
76.15	0.00109387	79.2	0.00146877	77.95	-0.00185979	77.25	0.00288119	78.15	0.0192432	78.05	0.0102713	77.65	0.0225867	78.15	-0.000625476
76.25	0.000844835	79.35	0.0010934	78.05	-0.00191927	77.35	0.00261782	78.25	0.018863	78.15	0.00981814	77.75	0.0222748	78.25	-0.000530417
76.4	0.000606935	79.45	0.000894685	78.15	-0.00197121	77.45	0.0023637	78.35	0.0184737	78.25	0.00937479	77.85	0.0219488	78.35	-0.000502642
76.6	0.000379369	79.55	0.000710896	78.25	-0.00201077	77.55	0.00213009	78.45	0.018079	78.35	0.00893805	78	0.0216085	78.45	-0.000409617
76.75	0.000165551	79.65	0.000542714	78.35	-0.00203726	77.65	0.001911	78.55	0.0175893	78.45	0.0085092	78.2	0.0212599	78.55	-0.000315589
76.85	-3.69235e-05	79.75	0.000208661	78.5	-0.00220861	77.75	0.00170372	78.65	0.0171755	78.55	0.00808227	78.35	0.0208952	78.65	-0.00021919
77	-0.000221881	79.85	5.55864e-05	78.65	-0.00237359	77.85	0.00150449	78.75	0.0167698	78.65	0.0076616	78.5	0.020462	78.75	-0.000124992
77.2	-0.000400555	79.95	-9.44603e-05	78.75	-0.00238742	77.95	0.00131976	78.85	0.0163581	78.75	0.00725872	78.65	0.0200686	78.85	-3.37529e-05
77.35	-0.00056658	80.05	-0.000395779	78.85	-0.00239046	78.05	0.00114249	78.95	0.0159371	78.85	0.00685992	78.75	0.0196643	78.95	5.73202e-05
77.45	-0.000718626	80.15	-0.000533543	79	-0.00238118	78.15	0.000983175	79.05	0.0155272	78.95	0.00646689	78.9	0.0192521	79.05	0.00014686
77.55	-0.000860055	80.25	-0.000652812	79.15	-0.00236018	78.25	0.000669695	79.15	0.0151086	79.1	0.00608795	79.05	0.0188272	79.15	0.000240764
77.65	-0.000988264	80.35	-0.000761572	79.25	-0.00233403	78.35	0.00052105	79.25	0.0145795	79.25	0.00571518	79.2	0.0183899	79.25	0.000324313
77.75	-0.00110591	80.45	-0.000862993	79.4	-0.00243373	78.45	0.000390412	79.35	0.0141554	79.4	0.00535375	79.35	0.0179458	79.35	0.00041734
77.85	-0.00137196	80.55	-0.00110921	79.55	-0.00239801	78.55	0.000272431	79.45	0.0137376	79.55	0.00500013	79.45	0.0174996	79.45	0.000468323
77.95	-0.00147559	80.65	-0.00119496	79.65	-0.0023539	78.65	3.87277e-06	79.55	0.0133164	79.65	0.00465873	79.6	0.0170505	79.55	0.000540498
78.05	-0.00156704	80.75	-0.00126705	79.75	-0.00229881	78.8	-0.000100247	79.65	0.0128994	79.75	0.0043267	79.8	0.0165935	79.65	0.000614582
78.15	-0.00164647	80.85	-0.00133133	79.85	-0.00223786	78.95	-0.000355027	79.75	0.0124881	79.85	0.00400323	79.95	0.0161331	79.75	0.000685275
78.25	-0.00171858	80.95	-0.00138499	79.95	-0.00228977	79.05	-0.000445841	79.85	0.0120776	79.95	0.00368709	80.1	0.0156719	79.9	0.000753827
78.35	-0.00178095	81.05	-0.00142843	80.1	-0.00222038	79.15	-0.000523107	79.95	0.011674	80.05	0.003386	80.25	0.0152075	80.05	0.000815305
78.45	-0.00182621	81.15	-0.00146826	80.25	-0.00214847	79.25	-0.000588897	80.05	0.011276	80.15	0.0030887	80.35	0.0147387	80.15	0.000871947
78.55	-0.00186949	81.25	-0.00149193	80.35	-0.00207443	79.35	-0.000803115	80.15	0.0108812	80.25	0.00281241	80.5	0.0142732	80.3	0.000926613
78.65	-0.0018968	81.35	-0.00164847	80.45	-0.00199759	79.5	-0.000858404	80.25	0.0104954	80.35	0.00253791	80.65	0.0138099	80.45	0.000974285
78.8	-0.00191731	81.45	-0.00165786	80.55	-0.00190775	79.65	-0.000903212	80.35	0.0101115	80.45	0.002278	80.75	0.0133472	80.6	0.00101793
78.95	-0.00192646	81.55	-0.00179881	80.65	-0.00181629	79.75	-0.00108553	80.45	0.0095891	80.55	0.00202965	80.85	0.0128801	80.75	0.00105869
79.05	-0.0019364	81.65	-0.00180003	80.8	-0.00171976	79.85	-0.00111339	80.55	0.00906297	80.65	0.00178741	80.95	0.0124242	80.85	0.00110016
79.2	-0.00193224	81.8	-0.00178699	80.95	-0.00162397	79.95	-0.00128075	80.65	0.00868158	80.75	0.00156281	81.1	0.0119619	80.95	0.00113368
79.35	-0.00191595	81.95	-0.0017756	81.05	-0.00152175	80.05	-0.00129964	80.75	0.00830741	80.85	0.00134668	81.25	0.0115103	81.05	0.00116663
79.5	-0.00189377	82.05	-0.00175974	81.15	-0.00141771	80.15	-0.00144873	80.85	0.00794124	80.95	0.00114523	81.35	0.0110545	81.15	0.00120316
79.65	-0.00187171	82.2	-0.00173386	81.25	-0.0013124	80.25	-0.00159841	80.95	0.00758469	81.05	0.000954634	81.45	0.0106093	81.25	0.00122312
79.8	-0.00183625	82.35	-0.00170075	81.35	-0.0012114	80.35	-0.00160647	81.05	0.00723551	81.15	0.000772739	81.6	0.0101724	81.4	0.00125752
79.95	-0.00180055	82.5	-0.0016574	81.45	-0.00110403	80.5	-0.00161185	81.15	0.00673737	81.25	0.000601684	81.75	0.00974	81.55	0.00127001
80.05	-0.00176007	82.65	-0.00161405	81.55	-0.000995692	80.65	-0.00173578	81.25	0.00639353	81.35	0.000445095	81.85	0.00931834	81.65	0.00127737
80.15	-0.00171153	82.75	-0.00156006	81.65	-0.000889275	80.75	-0.00172721	81.35	0.00605655	81.45	0.000297718	81.95	0.00890353	81.75	0.00128435
80.25	-0.0016571	82.85	-0.00150672	81.75	-0.000783483	80.85	-0.00171149	81.45	0.0057344	81.55	0.000166304	82.05	0.00849083	81.85	0.00128631
80.35	-0.00159546	82.95	-0.0014447	81.85	-0.000676621	80.95	-0.00168525	81.55	0.00525902	81.65	4.33901e-05	82.2	0.0080897	82	0.00128999
80.45	-0.00153107	83.05	-0.00147272	81.95	-0.000571975	81.1	-0.00165943	81.65	0.00494438	81.75	-6.9647e-05	82.35	0.0076904	82.2	0.0013068
80.55	-0.00146108	83.2	-0.00140938	82.05	-0.000470023	81.3	-0.00173664	81.75	0.00463478	81.85	-0.000175788	82.45	0.00730067	82.35	0.00130499
80.65	-0.00139038	83.35	-0.00133827	82.15	-0.000372006	81.5	-0.00169837	81.85	0.0043378	81.95	-0.000264852	82.55	0.00692214	82.45	0.00130451
80.75	-0.00131136	83.45	-0.00126734	82.25	-0.000270867	81.65	-0.00165258	81.95	0.00405537	82.05	-0.000346146	82.65	0.00655341	82.55	0.00129768
80.85	-0.00123738	83.55	-0.00119463	82.35	-0.000181561	81.8	-0.00160371	82.05	0.00378357	82.15	-0.000411006	82.75	0.00618899	82.65	0.00130667
80.95	-0.00115479	83.7	-0.00111533	82.45	-9.54376e-05	82	-0.00155033	82.15	0.00351654	82.25	-0.000617016	82.85	0.00583809	82.75	0.00130025
81.05	-0.00107603	83.85	-0.00103734	82.55	-1.15226e-05	82.15	-0.00149313	82.3	0.00309933	82.35	-0.000675602	82.95	0.00549343	82.85	0.00128512
81.2	-0.000996182	83.95	-0.000957236	82.65	7.30531e-05	82.25	-0.00152371	82.45	0.00284076	82.45	-0.000729561	83.05	0.00516175	82.95	0.00127643
81.35	-0.000911509	84.1	-0.000874392	82.75	0.000151479	82.35	-0.00145966	82.55	0.00259236	82.55	-0.000768021	83.15	0.00484334	83.05	0.00126559
81.45	-0.000828253	84.25	-0.00078892	82.85	0.000220959	82.45	-0.00139308	82.65	0.00235623	82.65	-0.000935077	83.25	0.00453098	83.15	0.00125494
81.55	-0.000746312	84.35	-0.000700096	83	0.000283026	82.55	-0.00131937	82.75	0.0021361	82.75	-0.000962059	83.4	0.00423136	83.25	0.00124948
81.65	-0.000656845	84.5	-0.000609567	83.15	0.000341818	82.65	-0.00124591	82.85	0.0019254	82.85	-0.000981668	83.55	0.00394144	83.4	0.00124141
81.75	-0.00057663	84.7	-0.000526928	83.25	0.000394862	82.75	-0.00116451	82.95	0.00172437	82.95	-0.000996672	83.65	0.00366401	83.6	0.00124192
81.85	-0.000494328	84.9	-0.000441186	83.35	0.000436248	82.85	-0.00108769	83.05	0.00153136	83.05	-0.00099957	83.75	0.00340424	83.75	0.00123669
81.95	-0.000411962	85.05	-0.000355859	83.45	0.000477134	83	-0.00100479	83.15	0.00119437	83.2	-0.000992563	83.85	0.00315574	83.85	0.00123735
82.05	-0.000327176	85.15	-0.000270562	83.55	0.000515635	83.15	-0.000989521	83.3	0.00101178	83.35	-0.00110426	83.95	0.00290788	83.95	0.00123828
82.15	-0.000245108	85.25	-0.000192337	83.65	0.000547665	83.3	-0.000904987	83.5	0.000840279	83.45	-0.00121481	84.05	0.00267635	84.05	0.00123599
82.25	-0.000165854	85.35	-0.000112722	83.75	0.000574866	83.45	-0.00082061	83.65	0.000680875	83.55	-0.00120866	84.15	0.00245968	84.15	0.00123957
82.35	-8.84863e-05	85.45	-3.09375e-05	83.85	0.0006141	83.55	-0.000739998	83.75	0.000529867	83.65	-0.00130572	84.25	0.00225572	84.25	0.00124083
82.45	-1.3669e-05	85.6	4.85001e-05	83.95	0.000630749	83.65	-0.000651617	83.85	0.000237085	83.8	-0.00128501	84.35	0.0020596	84.4	0.00124034
82.55	3.99312e-05	85.8	0.000124401	84.05	0.000647242	83.75	-0.000565654	84	9.6938e-05	83.95	-0.00125504	84.45	0.00187788	84.6	0.00124601
82.65	0.000109551	85.95	0.000197178	84.15	0.000654214	83.9	-0.00048111	84.2	-2.92092e-05	84.1	-0.00122408	84.55	0.00154297	84.75	0.00124998
82.75	0.000180311	86.1	0.000268408	84.25	0.000690857	84.05	-0.000396254	84.35	-0.000149659	84.25	-0.00119022	84.7	0.00137607	84.85	0.00124591
82.85	0.000242944	86.25	0.000335233	84.35	0.000701005	84.15	-0.000312724	84.45	-0.00025397	84.35	-0.00114961	84.85	0.00121648	84.95	0.00124967
82.95	0.000301761	86.35	0.000399409	84.45	0.000707925	84.25	-0.0002298	84.55	-0.000352306	84.5	-0.00110402	84.95	0.0010758	85.05	0.00125611
83.05	0.000353826	86.45	0.000465454	84.55	0.000713689	84.35	-0.000145913	84.65	-0.000442485	84.65	-0.00104923	85.05	0.000937795	85.2	0.0012623
83.15	0.000399937	86.55	0.00052223	84.65	0.000713524	84.45	-6.71336e-05	84.75	-0.000524723	84.75	-0.00108258	85.15	0.000819761	85.35	0.0012678
83.25	0.000446503	86.7	0.000572471	84.75	0.000716413	84.55	6.41545e-06	84.85	-0.000604817	84.9	-0.00102668	85.25	0.000712603	85.45	0.00128194
83.35	0.00049295	86.85	0.000622641	84.85	0.000714235	84.65	7.90397e-05	85	-0.000671055	85.05	-0.000970706	85.35	0.000616401	85.55	0.00128513
83.45	0.00053731	87	0.000670108	84.95	0.000706678	84.75	0.000151298	85.15	-0.000860845	85.15	-0.000988057	85.45	0.000372234	85.65	0.00129715
83.55	0.00057155	87.15	0.000720361	85.05	0.000701016	84.85	0.000224118	85.3	-0.000918841	85.3	-0.000925864	85.6	0.000291662	85.75	0.00130401
83.65	0.000606501	87.25	0.000764448	85.15	0.000697949	84.95	0.000290937	85.45	-0.000967459	85.45	-0.000861698	85.75	6.50725e-05	85.85	0.0013125
83.75	0.00064428	87.4	0.00080406	85.25	0.000692975	85.05	0.000357849	85.6	-0.00100483	85.55	-0.000797882	85.85	-4.84527e-06	85.95	0.00131967
83.85	0.000670473	87.55	0.000842104	85.35	0.000690427	85.15	0.00042034	85.75	-0.00103402	85.65	-0.00072657	85.95	-6.0109e-05	86.05	0.00133074
83.95	0.000696661	87.65	0.000872935	85.45	0.000687178	85.25	0.000472503	85.85	-0.00105691	85.75	-0.000720156	86.05	-0.000257231	86.15	0.00133568
84.05	0.000723647	87.75	0.000899693	85.55	0.000681472	85.35	0.00051417	85.95	-0.00107759	85.85	-0.000652117	86.15	-0.000452743	86.3	0.00134088
84.15	0.000748091	87.85	0.000935298	85.65	0.000678299	85.45	0.000566506	86.05	-0.00108592	85.95	-0.000578136	86.25	-0.000494706	86.45	0.00135289
84.25	0.000764209	87.95	0.000955682	85.75	0.000674857	85.55	0.000605993	86.15	-0.00109463	86.1	-0.000502865	86.35	-0.000525058	86.55	0.00136856
84.35	0.000792661	88.05	0.000975579	85.85	0.00067099	85.65	0.000653215	86.3	-0.00109447	86.25	-0.0004276	86.45	-0.000547034	86.65	0.00138298
84.45	0.000820254	88.15	0.000989081	85.95	0.000668903	85.75	0.000688408	86.45	-0.0010857	86.4	-0.000355273	86.55	-0.000700964	86.75	0.00139696
84.6	0.00083229	88.25	0.0010016	86.05	0.000665555	85.85	0.000720064	86.6	-0.00107351	86.55	-0.000281922	86.65	-0.000852716	86.85	0.00140767
84.75	0.000840849	88.4	0.00101178	86.15	0.000669666	85.95	0.000746363	86.75	-0.00105661	86.65	-0.000210401	86.75	-0.000859462	86.95	0.00141808
84.85	0.000861808	88.55	0.00102526	86.25	0.000667124	86.05	0.000764734	86.85	-0.00103868	86.8	-0.000131136	86.85	-0.000993531	87.05	0.00142586
84.95	0.000878159	88.65	0.00103277	86.35	0.000671602	86.15	0.000786389	86.95	-0.00101451	86.95	-5.61947e-05	86.95	-0.000995038	87.15	0.00144035
85.05	0.000879358	88.75	0.00103876	86.45	0.000670334	86.25	0.00079999	87.05	-0.000988101	87.05	1.2404e-05	87.05	-0.000985944	87.25	0.00144338
85.15	0.000888185	88.85	0.00104126	86.55	0.000683128	86.35	0.000805468	87.15	-0.000955815	87.15	7.56386e-05	87.15	-0.0010975	87.35	0.00145341
85.25	0.000892801	88.95	0.0010432	86.65	0.000689122	86.45	0.000809319	87.25	-0.00091788	87.25	0.000114159	87.25	-0.00108254	87.45	0.00145635
85.35	0.000893095	89.05	0.00104566	86.75	0.000697329	86.55	0.000804379	87.35	-0.000878018	87.4	0.000179763	87.35	-0.00118009	87.6	0.00146302
85.45	0.000895717	89.15	0.00104871	86.85	0.000705034	86.65	0.000807299	87.45	-0.000829768	87.55	0.000218815	87.45	-0.00115602	87.75	0.00146498
85.55	0.00090018	89.25	0.0010492	86.95	0.00071137	86.75	0.000810019	87.55	-0.000780383	87.65	0.000279512	87.55	-0.00112767	87.85	0.00147169
85.65	0.000904342	89.35	0.00104871	87.1	0.000718762	86.85	0.000810757	87.7	-0.000729241	87.75	0.000338942	87.65	-0.00120434	87.95	0.00147956
85.8	0.000905908	89.45	0.0010457	87.25	0.000724652	86.95	0.000823103	87.85	-0.000678752	87.85	0.000392386	87.75	-0.00127876	88.05	0.00148465
85.95	0.000908108	89.55	0.00104263	87.35	0.000732789	87.05	0.000821454	87.95	-0.000624213	87.95	0.000444433	87.85	-0.00124411	88.15	0.00148876
86.05	0.000911891	89.65	0.00103661	87.5	0.00074276	87.15	0.000822664	88.05	-0.000569846	88.1	0.000496543	87.95	-0.00130631	88.25	0.00148798
86.2	0.000914512	89.75	0.00103043	87.7	0.000751629	87.25	0.000816002	88.15	-0.000512804	88.25	0.000545653	88.05	-0.00126451	88.35	0.00149196
86.4	0.000915395	89.85	0.00102461	87.85	0.000757004	87.35	0.000805919	88.25	-0.000455499	88.35	0.000592959	88.15	-0.00121671	88.45	0.00149473
86.6	0.000918217	89.95	0.00101878	87.95	0.000765031	87.45	0.000791543	88.35	-0.000398509	88.45	0.000640084	88.25	-0.00126194	88.55	0.00148958
86.75	0.0009161	90.05	0.00101195	88.1	0.000774475	87.55	0.00079416	88.45	-0.00034013	88.55	0.000682039	88.35	-0.00121041	88.65	0.00148958
86.9	0.000926972	90.15	0.00100661	88.25	0.000782159	87.65	0.00078116	88.55	-0.000281136	88.65	0.000718207	88.45	-0.00115533	88.75	0.00148592
87.05	0.000934188	90.25	0.000999229	88.35	0.000791504	87.75	0.000769507	88.65	-0.000225185	88.75	0.000756156	88.55	-0.00109846	88.85	0.00148908
87.2	0.000942213	90.4	0.000994799	88.45	0.000798229	87.85	0.000758412	88.75	-0.000168272	88.85	0.000784339	88.65	-0.00103465	88.95	0.00149022
87.4	0.000953739	90.55	0.000992391	88.55	0.000808081	87.95	0.000749289	88.85	-0.000110969	88.95	0.000814584	88.75	-0.0010505	89.05	0.0014915
87.55	0.000960719	90.65	0.000985442	88.7	0.000811981	88.1	0.000743721	88.95	-5.37695e-05	89.05	0.000844269	88.85	-0.00098632	89.15	0.00149183
87.65	0.000969529	90.75	0.000980272	88.85	0.000818421	88.25	0.000737572	89.05	2.25954e-06	89.15	0.000865594	88.95	-0.000918187	89.25	0.0014901
87.8	0.000975849	90.85	0.000977604	88.95	0.000824068	88.35	0.00073372	89.15	5.65916e-05	89.25	0.000886841	89.05	-0.000849463	89.35	0.00149008
87.95	0.000984286	90.95	0.000971593	89.05	0.000830144	88.45	0.000728735	89.25	0.00010986	89.35	0.000904136	89.15	-0.000844815	89.45	0.00148485
88.05	0.000988926	91.05	0.000967223	89.2	0.000831552	88.55	0.000727203	89.35	0.000165346	89.45	0.000921672	89.25	-0.000776018	89.55	0.00148797
88.15	0.000995032	91.15	0.000958155	89.4	0.000832732	88.65	0.000725079	89.45	0.000217634	89.55	0.000936045	89.35	-0.000705256	89.65	0.00148524
88.25	0.00099937	91.25	0.000950249	89.55	0.000835745	88.75	0.000724185	89.55	0.000270646	89.65	0.000945858	89.45	-0.000632245	89.75	0.00148207
88.35	0.00100319	91.35	0.000944131	89.7	0.000839373	88.85	0.00072222	89.65	0.000320731	89.75	0.000954732	89.55	-0.000560428	89.85	0.00147943
88.45	0.00100639	91.45	0.000933746	89.85	0.000847079	88.95	0.000720021	89.75	0.000366587	89.85	0.000958224	89.65	-0.000538666	89.95	0.00147036
88.55	0.00101144	91.55	0.000923226	89.95	0.000850486	89.05	0.000717688	89.85	0.000410574	89.95	0.000961884	89.75	-0.000469633	90.05	0.00146167
88.65	0.00101385	91.65	0.000917666	90.05	0.000854961	89.15	0.000716481	89.95	0.000452778	90.05	0.000959485	89.9	-0.000400474	90.15	0.00145729
88.75	0.00101822	91.75	0.00091238	90.2	0.00085576	89.25	0.000716597	90.05	0.000495905	90.15	0.00095882	90.05	-0.000329833	90.25	0.00145155
88.85	0.00102085	91.85	0.000903987	90.35	0.000857561	89.4	0.000717911	90.2	0.000530403	90.25	0.000957494	90.15	-0.000260685	90.35	0.00144821
88.95	0.00102656	91.95	0.00089421	90.45	0.000859845	89.55	0.000715517	90.35	0.000563813	90.35	0.000955713	90.25	-0.00019289	90.45	0.00144603
89.05	0.00103023	92.05	0.000884388	90.55	0.000864964	89.65	0.000712627	90.45	0.000593944	90.45	0.000947699	90.35	-0.000124905	90.55	0.00144104
89.15	0.00102858	92.15	0.000877841	90.7	0.000870655	89.75	0.000710492	90.55	0.000620969	90.55	0.000938051	90.45	-6.07688e-05	90.65	0.0014396
89.25	0.00102937	92.25	0.000869831	90.9	0.000872787	89.85	0.000710377	90.65	0.000646838	90.65	0.000927168	90.55	6.13787e-06	90.75	0.00143576
89.35	0.0010293	92.35	0.000859441	91.05	0.000873575	89.95	0.000711682	90.75	0.000670821	90.75	0.00092113	90.65	7.04157e-05	90.85	0.00143275
89.45	0.00103169	92.45	0.000849674	91.15	0.000874247	90.1	0.000712228	90.85	0.000693645	90.85	0.000911929	90.75	0.000128821	90.95	0.00143036
89.55	0.00103282	92.55	0.000843071	91.25	0.000874201	90.25	0.000709698	90.95	0.000712483	90.95	0.00090676	90.85	0.0001704	91.05	0.00142588
89.65	0.00103214	92.65	0.000832423	91.35	0.00087189	90.4	0.00070896	91.05	0.000727904	91.05	0.000899556	90.95	0.000225357	91.15	0.00141458
89.75	0.00103224	92.75	0.000819986	91.45	0.000872449	90.55	0.000709759	91.15	0.000739513	91.15	0.000892465	91.05	0.000281155	91.25	0.00140362
89.85	0.00103465	92.85	0.000806494	91.55	0.000868266	90.65	0.000708363	91.25	0.000750315	91.25	0.000881744	91.2	0.000332311	91.35	0.00139963
89.95	0.00103671	92.95	0.00079759	91.65	0.000865398	90.75	0.000703306	91.35	0.000760532	91.35	0.000875984	91.35	0.000378112	91.45	0.00139223
90.05	0.00103699	93.05	0.000784954	91.75	0.000863644	90.85	0.000703448	91.45	0.000773552	91.45	0.000866523	91.45	0.000422578	91.55	0.00138929
90.15	0.00103856	93.15	0.000776392	91.85	0.00085963	90.95	0.000700867	91.55	0.000787347	91.55	0.00086068	91.55	0.000461794	91.65	0.00138327
90.25	0.00103382	93.25	0.000763226	91.95	0.000857829	91.05	0.000698341	91.65	0.000790301	91.65	0.000855509	91.65	0.00049959	91.75	0.00137882
90.35	0.00103123	93.35	0.000752837	92.05	0.000854268	91.15	0.000700273	91.75	0.000794153	91.75	0.000849685	91.75	0.000533084	91.85	0.00137321
90.45	0.00102583	93.45	0.000738797	92.15	0.00084917	91.25	0.000703252	91.85	0.000800521	91.85	0.000843653	91.9	0.000560629	91.95	0.00136019
90.55	0.00102309	93.55	0.000724073	92.25	0.000843185	91.35	0.000699681	91.95	0.000808394	91.95	0.000838235	92.05	0.000582791	92.05	0.00134751
90.65	0.00101794	93.65	0.000713055	92.4	0.000840283	91.45	0.000695054	92.05	0.00081747	92.05	0.000833579	92.2	0.00060182	92.15	0.00133972
90.75	0.00101263	93.75	0.000697919	92.55	0.000835605	91.55	0.000693902	92.15	0.000820576	92.15	0.000827374	92.35	0.000626759	92.25	0.00133618
90.85	0.00100444	93.85	0.000685277	92.65	0.000833417	91.7	0.00069263	92.25	0.000821453	92.25	0.000822783	92.5	0.000639447	92.35	0.00132936
90.95	0.000999417	94	0.000672567	92.75	0.000827958	91.85	0.000688339	92.35	0.000817354	92.35	0.000816944	92.65	0.000653416	92.45	0.00132531
91.05	0.000993341	94.15	0.000660163	92.85	0.000824019	91.95	0.000686258	92.45	0.000817655	92.45	0.000813634	92.75	0.000661855	92.55	0.00131039
91.15	0.000987431	94.25	0.000650103	92.95	0.000818192	92.05	0.000683336	92.55	0.000818593	92.55	0.000810216	92.85	0.00066485	92.7	0.00130242
91.25	0.000981961	94.35	0.000634947	93.05	0.000814485	92.15	0.000680743	92.65	0.000814457	92.65	0.000805679	92.95	0.000663981	92.85	0.00129575
91.35	0.000973355	94.45	0.000624898	93.15	0.000813834	92.25	0.000677309	92.75	0.000815519	92.75	0.000800563	93.05	0.000659325	92.95	0.00128898
91.45	0.000967841	94.55	0.00060783	93.25	0.000811692	92.4	0.000676798	92.85	0.000810425	92.85	0.000794638	93.2	0.000651833	93.05	0.00128333
91.55	0.000962057	94.7	0.000597284	93.35	0.000807536	92.55	0.000674295	92.95	0.000811911	92.95	0.000788276	93.35	0.000654681	93.15	0.00127387
91.7	0.000956003	94.9	0.000585861	93.45	0.000805104	92.65	0.000673543	93.1	0.000806766	93.05	0.000783002	93.45	0.000641212	93.25	0.00126516
91.85	0.000948592			93.55	0.00080391	92.75	0.000670893	93.25	0.000806205	93.15	0.000777689	93.6	0.000627087	93.35	0.00125955
92	0.000939469			93.65	0.000799386	92.85	0.00066842	93.4	0.000804831	93.25	0.000774315	93.75	0.000614837	93.45	0.00125208
92.2	0.000935619			93.75	0.000795967	92.95	0.00066401	93.55	0.000798272	93.35	0.000774116	93.85	0.000602524	93.55	0.00124435
92.35	0.000927297			93.85	0.000795539	93.05	0.000659613	93.7	0.000793496	93.45	0.000772979	93.95	0.000587432	93.65	0.0012293
92.45	0.000916037			93.95	0.000788316	93.15	0.000657993	93.85	0.000785083	93.6	0.000771055	94.05	0.000575463	93.8	0.00122009
92.55	0.000904511			94.05	0.000785048	93.25	0.000658151	93.95	0.000778955	93.75	0.00076463	94.15	0.00056386	93.95	0.00121206
92.65	0.000895659			94.15	0.000781291	93.35	0.00065419	94.1	0.000774382	93.85	0.000758783	94.3	0.00055074	94.1	0.00120183
92.75	0.000884498			94.25	0.000776249	93.45	0.000648485	94.3	0.000768527	93.95	0.000751996	94.45	0.000533611	94.25	0.00119008
92.85	0.000872399			94.35	0.000772317	93.55	0.000643994	94.5	0.000765835	94.05	0.000750056	94.55	0.000517205	94.35	0.0011771
92.95	0.000859017			94.45	0.000765904	93.65	0.000641757	94.65	0.000756319	94.2	0.000749266	94.65	0.000502314	94.45	0.00116646
93.05	0.000848173			94.55	0.000761155	93.75	0.000637246	94.75	0.000750141	94.4	0.000741444	94.75	0.000487859	94.55	0.00115686
93.15	0.000837287			94.65	0.000755665	93.85	0.000636132	94.85	0.000747397	94.55	0.000737011	94.85	0.000473528	94.65	0.00114763
93.25	0.000825163			94.8	0.000750271	93.95	0.000633432	94.95	0.000737903	94.65	0.000732725	94.95	0.000458126	94.75	0.00114033
93.35	0.000815102			94.95	0.000742342	94.05	0.000627902	95.05	0.000733493	94.75	0.000724812	95.05	0.000444403	94.85	0.00112739
93.45	0.000803052			95.05	0.000736845	94.15	0.000626735			94.85	0.000719782			94.95	0.00111965
93.55	0.000791086					94.25	0.00062386			94.95	0.000712254			95.05	0.00110185
93.65	0.000777055					94.35	0.000619422			95.05	0.000705581
93.75	0.000763404					94.45	0.000613523
93.85	0.00074843					94.55	0.000609568
93.95	0.000732842					94.7	0.0006048
94.05	0.000719169					94.85	0.000600355
94.15	0.000705911					94.95	0.00059685
94.25	0.000686806
94.35	0.000671739
94.45	0.000653118
94.55	0.000638122
94.7	0.000618964
94.85	0.000607102
95	0.00058959
