# Supplementary material for: Structural insights into proprotein convertase activation facilitate the engineering of highly specific furin inhibitors
Source: Nat Commun. 2025 Sep 2;16:8206. doi: 10.1038/s41467-025-63479-y (PMC12405487; doi:10.1038/s41467-025-63479-y)
Supplement: Supplementary file 4 — Source data [file 41467_2025_63479_MOESM4_ESM.zip › Figure_S13_Klaushofer_et_al_raw-data.xlsx]

## Sheet: Figure S13
	Figure S13. Limited proteolysis assays of PC1-prodomain H72-mutants. SDS-PAGE analysis limited proteolysis assays of A) the wild-type PC1-prodomain, B) M6, C) M7 and D) M8. Assays were either performed with (+Furin) or without furin (Control).
	A		B
	C		D
