# Supplementary material for: Structural insights into proprotein convertase activation facilitate the engineering of highly specific furin inhibitors
Source: Nat Commun. 2025 Sep 2;16:8206. doi: 10.1038/s41467-025-63479-y (PMC12405487; doi:10.1038/s41467-025-63479-y)
Supplement: Supplementary file 4 — Source data [file 41467_2025_63479_MOESM4_ESM.zip › Figure_S14_Klaushofer_et_al_raw-data.xlsx]

## Sheet: Figure_S14A
Figure S14 Inhibition of furin by PC1/3-prodomain mutants under tight binding conditions at A) pH 6.0 B) pH 7.4.
Figure S14B
	v (FU/s)	v (FU/s)	v (FU/s)			v (FU/s)	v (FU/s)	v (FU/s)			v (FU/s)	v (FU/s)	v (FU/s)			v (FU/s)	v (FU/s)	v (FU/s)			v (FU/s)	v (FU/s)	v (FU/s)
[M1] in nM	#1	#2	#3		[M2] in nM	#1	#2	#3		[M5] in nM	#1	#2	#3		[M9] in nM	#1	#2	#3		[M10] in nM	#1	#2	#3
25	0.0258175	0.0262162	0.0242201		25	0.0102833	0.0113733	0.013709		25	0.00322933	0.00640598	0.00310607		25	0.00635957	0.00481277	0.00601999		25	0.00247006	0.0018902	0.00080815
12.5	0.0426752	0.0445447	0.0425079		12.5	0.0223394	0.0218822	0.0226819		12.5	0.00601556	0.0124245	0.0077773		12.5	0.0102658	0.010961	0.0120713		12.5	0.00622516	0.003231	0.00326831
6.25	0.0658857	0.069444	0.0664256		6.25	0.0394591	0.0399943	0.0398892		6.25	0.0137337	0.0218279	0.0168596		6.25	0.0248034	0.0214908	0.0213794		6.25	0.0106984	0.00848401	0.00890448
3.125	0.0897327	0.0924869	0.0865037		3.125	0.0614731	0.061351	0.0618061		3.125	0.0317156	0.0380031	0.0348578		3.125	0.043963	0.0400613	0.0423161		3.125	0.0224963	0.0273063	0.0216823
1.5625	0.108126	0.104631	0.105469		1.5625	0.0866279	0.0885503	0.0847333		1.5625	0.0605853	0.0674226	0.0620426		1.5625	0.0724337	0.0720934	0.0670234		1.5625	0.0464127	0.0419797	0.0472755
0.78125	0.120254	0.112119	0.114382		0.78125	0.105573	0.101749	0.102509		0.78125	0.0883304	0.0877164	0.0862726		0.78125	0.0975095	0.0954598	0.0949181		0.78125	0.0733166	0.0749259	0.0836992
0.390625	0.122316	0.114373	0.116973		0.390625	0.118465	0.109528	0.111724		0.390625	0.104221	0.0990776	0.0999749		0.390625	0.116595	0.113179	0.11667		0.390625	0.0969773	0.107719	0.111073
0.195312	0.125467	0.115693	0.111121		0.195312	0.1196	0.112088	0.114695		0.195312	0.111396	0.108068	0.106297		0.195312	0.123203	0.125978	0.128777		0.195312	0.113873	0.117586	0.117509

## Sheet: Figure_S14B
Figure S14 Inhibition of furin by PC1/3-prodomain mutants under tight binding conditions at A) pH 6.0 B) pH 7.4.
Figure S14B
	v (FU/s)	v (FU/s)	v (FU/s)			v (FU/s)	v (FU/s)	v (FU/s)			v (FU/s)	v (FU/s)	v (FU/s)			v (FU/s)	v (FU/s)	v (FU/s)			v (FU/s)	v (FU/s)	v (FU/s)
[M1] in nM	#1	#2	#3		[M2] in nM	#1	#2	#3		[M5] in nM	#1	#2	#3		[M9] in nM	#1	#2	#3		[M10] in nM	#1	#2	#3
25	0.00666341	0.00623103	0.00583452		25	0.00739977	0.00753906	0.00825513		25	0.00128998	0.00221629	0.00218728		25	0.00552484	0.00430557	0.00581981		25	0.00139494	0.00172951	-5.42671e-05
12.5	0.0104176	0.0110598	0.0129626		12.5	0.0125868	0.0129468	0.014352		12.5	0.00229773	0.00511112	0.00282962		12.5	0.00964785	0.00807746	0.0100386		12.5	0.0023337	0.00380981	0.00227034
6.25	0.018997	0.020826	0.0204614		6.25	0.0228325	0.023169	0.0247655		6.25	0.00571537	0.00727297	0.00530262		6.25	0.015643	0.0158836	0.0176927		6.25	0.00335046	0.00507623	0.00377017
3.125	0.0355316	0.032993	0.0319552		3.125	0.0368885	0.039584	0.0374929		3.125	0.011789	0.013685	0.0110213		3.125	0.0280568	0.025157	0.026521		3.125	0.00564622	0.00536754	0.00702458
1.5625	0.0514474	0.0499021	0.046944		1.5625	0.05497	0.0567879	0.0538657		1.5625	0.0221758	0.0224235	0.0230323		1.5625	0.0432746	0.0404545	0.0401884		1.5625	0.0134108	0.0130686	0.0134107
0.78125	0.0667427	0.0649203	0.064254		0.78125	0.0696031	0.0692081	0.0710455		0.78125	0.0377913	0.0404958	0.0365576		0.78125	0.0579083	0.0496282	0.0525571		0.78125	0.0223587	0.0254718	0.0251932
0.390625	0.0845998	0.0767456	0.0778315		0.390625	0.0781716	0.0828118	0.0816362		0.390625	0.0561387	0.058286	0.0550237		0.390625	0.0642002	0.0616349	0.0630515		0.390625	0.0358219	0.0376431	0.0379289
0.195312	0.0911927	0.0884494	0.083666		0.195312	0.086713	0.089041	0.0876642		0.195312	0.0722481	0.07507	0.0768201		0.195312	0.0642672	0.0649564	0.0689345		0.195312	0.050045	0.0528883	0.0521917
