# Supplementary material for: Structural insights into proprotein convertase activation facilitate the engineering of highly specific furin inhibitors
Source: Nat Commun. 2025 Sep 2;16:8206. doi: 10.1038/s41467-025-63479-y (PMC12405487; doi:10.1038/s41467-025-63479-y)
Supplement: Supplementary file 4 — Source data [file 41467_2025_63479_MOESM4_ESM.zip › Figure_S16_Klaushofer_et_al_raw-data.xlsx]

## Sheet: Figure_S16A
Figure S16 Specific inhibition of furin by nanobody-PC1/3-prodomain fusion proteins.
Figure_S16A
Linear relationship of IC50-values in dependence of substrate concentration/Km
	IC50 in nM	IC50 in nM	IC50 in nM
[pERTKR-AMC]/Km	#1	#2	#3
3.98406	0.0550808	0.0404576	0.05111
2.98805	0.0512861	0.0398107	0.0526
1.99203	0.0510505	0.0480839	0.04712
0.996016	0.0526017	0.0387258	0.04507
0.498008	0.0489779	0.0367282	0.04024

## Sheet: Figure_S16B
Figure S16 Specific inhibition of furin by nanobody-PC1/3-prodomain fusion proteins.
Figure_S16B
Inhibition of furin by F1
	v (FU/s)	v (FU/s)	v (FU/s)
[F1] in nM	#1	#2	#3
0.799516	0.007853	0.005644	0.007238
0.399758	0.003709	0.003695	0.004811
0.199879	0.012048	0.011215	0.016823
0.09994	0.091691	0.078715	0.077897
0.04997	0.250824	0.219034	0.22717
0.024985	0.394729	0.359034	0.342131
0.012492	0.445566	0.447204	0.397736

## Sheet: Figure_S16C
Figure S16 Specific inhibition of furin by nanobody-PC1/3-prodomain fusion proteins.
Figure_S16C
Inhibition of furin by F2
	v (FU/s)	v (FU/s)	v (FU/s)
[F2] in nM	#1	#2	#3
0.80119	0.006524	0.004475	0.0047
0.400595	0.008824	0	0.003933
0.200298	0.017119	0.014195	0.014084
0.100149	0.082663	0.074619	0.08706
0.050074	0.209303	0.186872	0.206904
0.025037	0.289252	0.304112	0.295025
0.012519	0.338724	0.349509	0.320528

## Sheet: Figure_S16D
Figure S16 Specific inhibition of furin by nanobody-PC1/3-prodomain fusion proteins.
Figure_S16C
Inhibition of furinT562R
	v (FU/s)	v (FU/s)	v (FU/s)			v (FU/s)	v (FU/s)	v (FU/s)
[F1] in nM	#1	#2	#3		[F2] in nM	#1	#2	#3
24.9698	0.033291	0.033999	0.030273		25	0.008695	0.01103	0.007554
8.32326	0.077764	0.081971	0.080554		8.33333	0.022688	0.023013	0.027963
2.77442	0.162763	0.168677	0.173112		2.77778	0.056045	0.064875	0.069955
0.924806	0.249819	0.266553	0.263712		0.925926	0.12208	0.139102	0.149312
0.308269	0.312601	0.309262	0.322396		0.308642	0.209769	0.231365	0.249349
0.102756	0.314676	0.328511	0.320724		0.102881	0.268878	0.29082	0.297181
0.034252	0.336327	0.331223	0.292812		0.034294	0.286189	0.318099	0.30377
0	0.309377	0.319228	0.31573		0	0.294335	0.335565	0.30549

## Sheet: Figure_S16E
Figure S16 Specific inhibition of furin by nanobody-PC1/3-prodomain fusion proteins.
Figure_S16E
Inhibition of PC7 (PCSK7)
	v (FU/s)	v (FU/s)	v (FU/s)			v (FU/s)	v (FU/s)	v (FU/s)
[F1] in nM	#1	#2	#3		[F2] in nM	#1	#2	#3
40	0.018843	0.011451	0.012291		100	0.027522	0.028418	0.026728
10	0.078227	0.058749	0.07007		25	0.100726	0.109219	0.090647
2.5	0.256864	0.215697	0.204124		6.25	0.207826	0.31361	0.263905
0.625	0.513512	0.426793	0.425608		1.5625	0.501745	0.584898	0.502417
0.15625	0.691001	0.586709	0.591459		0.390625	0.697784	0.784549	0.708871
0.039063	0.71046	0.634996	0.662938		0.097656	0.720079	0.8143	0.773611
0.009766	0.72487	0.637553	0.675407		0.024414	0.729431	0.786257	0.749766
0	0.72347	0.631851	0.666214		0	0.735123	0.795822	0.774152

## Sheet: Figure_S16F
Figure S16 Specific inhibition of furin by nanobody-PC1/3-prodomain fusion proteins.
Figure_S16F
Inhibition of PC5 (PCSK5)
	v (FU/s)	v (FU/s)	v (FU/s)			v (FU/s)	v (FU/s)	v (FU/s)
[F1] in nM	#1	#2	#3		[F2] in nM	#1	#2	#3
1000	0.028811	0.028867	0.029257		1000	0.03379	0.031677	0.033143
250	0.057074	0.072293	0.069656		250	0.091438	0.086344	0.084534
62.5	0.121238	0.133847	0.13091		62.5	0.167214	0.160647	0.156534
15.625	0.163106	0.173408	0.168097		15.625	0.222137	0.217463	0.214737
3.90625	0.182435	0.184947	0.183524		3.90625	0.253553	0.235726	0.229498
0.976563	0.177785	0.181352	0.178942		0.976563	0.246977	0.234654	0.234172
0.244141	0.170046	0.174175	0.176009		0.244141	0.238279	0.228815	0.221748
0	0.166645	0.172271	0.169579		0	0.222949	0.224383	0.218335
