# Supplementary material for: Structural insights into proprotein convertase activation facilitate the engineering of highly specific furin inhibitors
Source: Nat Commun. 2025 Sep 2;16:8206. doi: 10.1038/s41467-025-63479-y (PMC12405487; doi:10.1038/s41467-025-63479-y)
Supplement: Supplementary file 4 — Source data [file 41467_2025_63479_MOESM4_ESM.zip › Figure_S17_Klaushofer_et_al_raw-data.xlsx]

## Sheet: Figure_S17
Figure S17 Detection of the fusion proteins F1 and F2 in cell culture supernatant of A549 cells after cultivation for 0-72 h.
	Anti-nanobody western blot		Colorimetric picture of the blot
