# Supplementary material for: Structural insights into proprotein convertase activation facilitate the engineering of highly specific furin inhibitors
Source: Nat Commun. 2025 Sep 2;16:8206. doi: 10.1038/s41467-025-63479-y (PMC12405487; doi:10.1038/s41467-025-63479-y)
Supplement: Supplementary file 4 — Source data [file 41467_2025_63479_MOESM4_ESM.zip › Table_2_Klaushofer_et_al_raw-data.xlsx]

## Sheet: Table_2
Table 2 pH-dependent melting temperatures of the PC1/3-prodomain mutants M1-10 compared to the wild-type (WT) protein
		Tm in °C	Tm in °C	Tm in °C
	pH	#1	#2	#3
WT	6	40.75	40.9	40.9
	7.4	48.15	48.15	48.15
M1	6	41.05	41.35	40.75
	7.4	43.65	43.65	43.65
M2	6	41.65	41.95	41.95
	7.4	50.05	50.05	50.05
M3	6	41.05	41.05	41.05
	7.4	44.45	44.45	44.55
M4	6	41.1	40.95	40.95
	7.4	44.85	44.55	44.55
M5	6	41.15	41.15	41.25
	7.4	49	49	48.75
M6	6	41.9	42.05	42.05
	7.4	50.05	49.95	49.95
M7	6	41.25	41.25	41.25
	7.4	48.3	48.15	48.15
M8	6	45.5	45.25	45.5
	7.4	52.65	52.55	52.25
M9	6	47.65	47.65	47.8
	7.4	54.25	54.25	54.25
M10	6	46.25	46.25	46.25
	7.4	52.95	52.95	52.95
Furin	6	63.15	63.05	63.05
	7.4	65.65	65.45	65.55
M1 + Furin	6	67.05	66.95	67.05
	7.4	68.85	68.7	68.7
M2 + Furin	6	68.65	68.9	68.65
	7.4	71.35	71.05	71.25
M3 + Furin	6	67.75	67.75	67.75
	7.4	68.45	68.45	68.45
M4 + Furin	6	67.75	67.75	67.85
	7.4	69.65	69.45	69.55
M5 + Furin	6	70.25	70.5	70.5
	7.4	75.15	74.95	75.05
M9 + Furin	6	71.85	71.85	71.75
	7.4	72.45	72.45	72.45
M10 + Furin	6	73.55	73.25	73.35
	7.4	75.55	75.35	75.45
